# Supplementary material for: Mycobacterium avium subspecies paratuberculosis (MAP) infection, and its impact on gut microbiome of individuals with multiple sclerosis
Source: Sci Rep. 2024 Oct 14;14:24027. doi: 10.1038/s41598-024-74975-4 (PMC11479286; doi:10.1038/s41598-024-74975-4)
Supplement: Supplementary file 2 — Supplementary Table S1. [file 41598_2024_74975_MOESM2_ESM.csv]

Groups	otu	otu_occ	otu_rel	Neutral	Kingdom	Phylum	Class	Order	Family	Genus	Otus
HC	OTU_1	1	0.01949856	Neutral	Bacteria	Firmicutes	Clostridia	Oscillospirales	Ruminococcaceae	Faecalibacterium
HC	OTU_10	0.869565217	0.009640052	Neutral	Bacteria	Bacteroidota	Bacteroidia	Bacteroidales	Bacteroidaceae	Bacteroides
HC	OTU_100	0.652173913	0.000913032	Neutral	Bacteria	Bacteroidota	Bacteroidia	Bacteroidales	Bacteroidaceae	Bacteroides
HC	OTU_1003	0.260869565	0.000123231	Neutral	Bacteria	Bacteroidota	Bacteroidia	Bacteroidales	Bacteroidaceae	Bacteroides
HC	OTU_1004	0.695652174	0.000380897	Above	Bacteria	Firmicutes	Clostridia	Oscillospirales	Ruminococcaceae	Faecalibacterium
HC	OTU_101	0.739130435	0.000901829	Neutral	Bacteria	Firmicutes	Clostridia	Lachnospirales	Lachnospiraceae	Anaerostipes
HC	OTU_1028	0.652173913	0.000330484	Above	Bacteria	Firmicutes	Clostridia	Lachnospirales	Lachnospiraceae	Blautia
HC	OTU_1030	0.391304348	0.00019605	Neutral	Bacteria	Bacteroidota	Bacteroidia	Bacteroidales	Bacteroidaceae	Bacteroides
HC	OTU_1038	0.434782609	0.00019605	Above	Bacteria	Firmicutes	Clostridia	Lachnospirales	Lachnospiraceae	Blautia
HC	OTU_10398	0.347826087	0.000106427	Above	Bacteria	Bacteroidota	Bacteroidia	Bacteroidales	Bacteroidaceae	Bacteroides
HC	OTU_1042	0.47826087	0.000212854	Above	Bacteria	Bacteroidota	Bacteroidia	Bacteroidales	Bacteroidaceae	Bacteroides
HC	OTU_1044	0.304347826	9.52E-05	Above	Bacteria	Firmicutes	Bacilli	Lactobacillales	Streptococcaceae	Streptococcus
HC	OTU_1046	0.52173913	0.000263267	Above	Bacteria	Firmicutes	Clostridia	Oscillospirales	Ruminococcaceae	Faecalibacterium
HC	OTU_1050	0.652173913	0.000341687	Above	Bacteria	Firmicutes	Clostridia	Oscillospirales	Ruminococcaceae	Faecalibacterium
HC	OTU_1051	0.782608696	0.000347288	Above	Bacteria	Firmicutes	Clostridia	Oscillospirales	Ruminococcaceae	Faecalibacterium
HC	OTU_1056	0.565217391	0.001910086	Below	Bacteria	Firmicutes	Clostridia	Oscillospirales	Ruminococcaceae
HC	OTU_106	0.956521739	0.001249118	Above	Bacteria	Firmicutes	Clostridia	Oscillospirales	Ruminococcaceae	Faecalibacterium
HC	OTU_10603	0.217391304	2.80E-05	Above	Bacteria	Firmicutes	Clostridia	Lachnospirales	Lachnospiraceae	Anaerostipes	uncultured_bacterium
HC	OTU_1069	0.260869565	4.48E-05	Above	Bacteria	Firmicutes	Clostridia	Lachnospirales	Lachnospiraceae	Blautia
HC	OTU_1072	0.47826087	0.000179246	Above	Bacteria	Firmicutes	Clostridia	Lachnospirales	Lachnospiraceae	Anaerostipes	uncultured_bacterium
HC	OTU_1078	0.173913043	0.00019605	Neutral	Bacteria	Firmicutes	Clostridia	Lachnospirales	Lachnospiraceae	Roseburia
HC	OTU_10858	0.130434783	2.80E-05	Neutral	Bacteria	Firmicutes	Clostridia	Oscillospirales	Ruminococcaceae	Subdoligranulum	uncultured_bacterium
HC	OTU_1086	0.434782609	0.000151238	Above	Bacteria	Bacteroidota	Bacteroidia	Bacteroidales	Bacteroidaceae	Bacteroides
HC	OTU_1088	0.304347826	5.60E-05	Above	Bacteria	Firmicutes	Clostridia	Lachnospirales	Lachnospiraceae
HC	OTU_109	0.913043478	0.001148292	Above	Bacteria	Bacteroidota	Bacteroidia	Bacteroidales	Marinifilaceae	Odoribacter
HC	OTU_1090	0.434782609	0.001433965	Below	Bacteria	Bacteroidota	Bacteroidia	Bacteroidales	Tannerellaceae	Parabacteroides
HC	OTU_11	0.913043478	0.00876623	Neutral	Bacteria	Firmicutes	Clostridia	Lachnospirales	Lachnospiraceae	Fusicatenibacter
HC	OTU_1106	0.47826087	0.000112029	Above	Bacteria	Firmicutes	Clostridia	Lachnospirales	Lachnospiraceae
HC	OTU_1110	0.434782609	0.000257666	Neutral	Bacteria	Bacteroidota	Bacteroidia	Bacteroidales	Bacteroidaceae	Bacteroides
HC	OTU_1112	0.47826087	0.000207253	Above	Bacteria	Firmicutes	Clostridia	Oscillospirales	Ruminococcaceae	Faecalibacterium
HC	OTU_1125	0.347826087	9.52E-05	Above	Bacteria	Bacteroidota	Bacteroidia	Bacteroidales	Bacteroidaceae	Bacteroides
HC	OTU_1130	0.565217391	0.000302477	Above	Bacteria	Firmicutes	Clostridia	Oscillospirales	Ruminococcaceae	Subdoligranulum	uncultured_bacterium
HC	OTU_1133	0.652173913	0.000380897	Above	Bacteria	Actinobacteriota	Actinobacteria	Bifidobacteriales	Bifidobacteriaceae	Bifidobacterium
HC	OTU_114	0.739130435	0.002027716	Below	Bacteria	Firmicutes	Clostridia	Lachnospirales	Lachnospiraceae	[Eubacterium]_eligens_group
HC	OTU_115	0.739130435	0.0007842	Neutral	Bacteria	Firmicutes	Clostridia	Lachnospirales	Lachnospiraceae	Dorea
HC	OTU_1155	0.47826087	0.000168043	Above	Bacteria	Bacteroidota	Bacteroidia	Bacteroidales	Bacteroidaceae	Bacteroides
HC	OTU_1159	0.52173913	0.000201651	Above	Bacteria	Firmicutes	Clostridia	Oscillospirales	Ruminococcaceae	Faecalibacterium
HC	OTU_116	0.47826087	0.002072527	Below	Bacteria	Bacteroidota	Bacteroidia	Bacteroidales	Prevotellaceae	Paraprevotella
HC	OTU_11634	0.217391304	8.96E-05	Neutral	Bacteria	Bacteroidota	Bacteroidia	Bacteroidales	Bacteroidaceae	Bacteroides
HC	OTU_11646	0.260869565	0.000134434	Neutral	Bacteria	Bacteroidota	Bacteroidia	Bacteroidales	Bacteroidaceae	Bacteroides	unidentified
HC	OTU_1166	0.565217391	0.00031368	Above	Bacteria	Firmicutes	Bacilli	Erysipelotrichales	Erysipelatoclostridiaceae	Erysipelotrichaceae_UCG-003
HC	OTU_1167	0.434782609	0.000179246	Above	Bacteria	Bacteroidota	Bacteroidia	Bacteroidales	Bacteroidaceae	Bacteroides
HC	OTU_1168	0.695652174	0.000291274	Above	Bacteria	Firmicutes	Clostridia	Oscillospirales	Ruminococcaceae	Faecalibacterium
HC	OTU_118	0.52173913	0.00047052	Neutral	Bacteria	Firmicutes	Clostridia	Lachnospirales	Lachnospiraceae	[Ruminococcus]_gnavus_group
HC	OTU_1180	0.608695652	0.00054894	Neutral	Bacteria	Actinobacteriota	Coriobacteriia	Coriobacteriales	Coriobacteriaceae	Collinsella
HC	OTU_1182	0.260869565	0.00011763	Neutral	Bacteria	Bacteroidota	Bacteroidia	Bacteroidales	Bacteroidaceae	Bacteroides
HC	OTU_1183	0.304347826	0.000106427	Above	Bacteria	Firmicutes	Clostridia	Lachnospirales	Lachnospiraceae	Lachnoclostridium
HC	OTU_1186	0.434782609	0.000134434	Above	Bacteria	Bacteroidota	Bacteroidia	Bacteroidales	Bacteroidaceae	Bacteroides
HC	OTU_1187	0.52173913	0.000330484	Neutral	Bacteria	Bacteroidota	Bacteroidia	Bacteroidales	Bacteroidaceae	Bacteroides	Bacteroides_kribbi
HC	OTU_11884	0.130434783	1.68E-05	Neutral	Bacteria	Firmicutes	Clostridia	Lachnospirales	Lachnospiraceae	Fusicatenibacter
HC	OTU_12	1	0.005438984	Above	Bacteria	Firmicutes	Clostridia	Lachnospirales	Lachnospiraceae	Blautia
HC	OTU_1201	0.391304348	7.28E-05	Above	Bacteria	Firmicutes	Clostridia	Oscillospirales	Ruminococcaceae	Faecalibacterium
HC	OTU_121	0.695652174	0.000885025	Neutral	Bacteria	Firmicutes	Clostridia	Lachnospirales	Lachnospiraceae
HC	OTU_1219	0.52173913	0.000291274	Above	Bacteria	Firmicutes	Clostridia	Oscillospirales	Ruminococcaceae	Faecalibacterium
HC	OTU_122	0.869565217	0.001428363	Neutral	Bacteria	Firmicutes	Clostridia	Peptostreptococcales-Tissierellales	Peptostreptococcaceae	Intestinibacter
HC	OTU_1226	0.47826087	7.28E-05	Above	Bacteria	Firmicutes	Clostridia	Lachnospirales	Lachnospiraceae	Blautia
HC	OTU_1230	0.347826087	7.84E-05	Above	Bacteria	Firmicutes	Clostridia	Lachnospirales	Lachnospiraceae	Roseburia
HC	OTU_1231	0.565217391	0.000229658	Above	Bacteria	Firmicutes	Clostridia	Lachnospirales	Lachnospiraceae	Blautia
HC	OTU_1234	0.304347826	5.60E-05	Above	Bacteria	Firmicutes	Clostridia	Lachnospirales	Lachnospiraceae	Roseburia
HC	OTU_1237	0.695652174	0.000364093	Above	Bacteria	Firmicutes	Clostridia	Lachnospirales	Lachnospiraceae	Blautia
HC	OTU_1238	0.695652174	0.000162441	Above	Bacteria	Firmicutes	Clostridia	Lachnospirales	Lachnospiraceae
HC	OTU_1240	0.260869565	6.16E-05	Above	Bacteria	Bacteroidota	Bacteroidia	Bacteroidales	Bacteroidaceae	Bacteroides
HC	OTU_1245	0.434782609	0.000134434	Above	Bacteria	Firmicutes	Clostridia	Lachnospirales	Lachnospiraceae	Blautia
HC	OTU_1249	0.304347826	0.000140036	Neutral	Bacteria	Bacteroidota	Bacteroidia	Bacteroidales	Bacteroidaceae	Bacteroides	unidentified
HC	OTU_125	0.47826087	0.000599352	Neutral	Bacteria	Firmicutes	Clostridia	Lachnospirales	Lachnospiraceae	[Eubacterium]_xylanophilum_group
HC	OTU_1253	0.304347826	0.00011763	Neutral	Bacteria	Firmicutes	Clostridia	Lachnospirales	Lachnospiraceae	Roseburia
HC	OTU_127	0.826086957	0.001170698	Neutral	Bacteria	Firmicutes	Clostridia	Lachnospirales	Lachnospiraceae
HC	OTU_1271	0.565217391	0.000246463	Above	Bacteria	Bacteroidota	Bacteroidia	Bacteroidales	Bacteroidaceae	Bacteroides
HC	OTU_1277	0.52173913	0.000145637	Above	Bacteria	Firmicutes	Clostridia	Lachnospirales	Lachnospiraceae	Blautia
HC	OTU_1278	0.434782609	0.000201651	Above	Bacteria	Bacteroidota	Bacteroidia	Bacteroidales	Bacteroidaceae	Bacteroides
HC	OTU_1281	0.47826087	0.000364093	Neutral	Bacteria	Actinobacteriota	Actinobacteria	Bifidobacteriales	Bifidobacteriaceae	Bifidobacterium
HC	OTU_13	1	0.007914814	Above	Bacteria	Firmicutes	Clostridia	Oscillospirales	Ruminococcaceae	Faecalibacterium
HC	OTU_1313	0.695652174	0.000212854	Above	Bacteria	Firmicutes	Clostridia	Monoglobales	Monoglobaceae	Monoglobus
HC	OTU_1324	0.695652174	0.001002655	Neutral	Bacteria	Actinobacteriota	Actinobacteria	Bifidobacteriales	Bifidobacteriaceae	Bifidobacterium
HC	OTU_133	0.608695652	0.001473175	Below	Bacteria	Firmicutes	Clostridia	Lachnospirales	Lachnospiraceae	Lachnoclostridium
HC	OTU_1331	0.391304348	0.000655367	Neutral	Bacteria	Firmicutes	Negativicutes	Veillonellales-Selenomonadales	Veillonellaceae	Dialister
HC	OTU_1338	0.347826087	0.000145637	Above	Bacteria	Bacteroidota	Bacteroidia	Bacteroidales	Bacteroidaceae	Bacteroides
HC	OTU_1363	0.130434783	7.84E-05	Neutral	Bacteria	Bacteroidota	Bacteroidia	Bacteroidales	Bacteroidaceae	Bacteroides
HC	OTU_1364	0.47826087	0.000285673	Neutral	Bacteria	Bacteroidota	Bacteroidia	Bacteroidales	Prevotellaceae	Paraprevotella
HC	OTU_1377	0.52173913	0.000364093	Neutral	Bacteria	Firmicutes	Clostridia	Oscillospirales	Ruminococcaceae	Ruminococcus	Ruminococcus_callidus
HC	OTU_13787	0.52173913	0.000112029	Above	Bacteria	Firmicutes	Clostridia	Oscillospirales	Ruminococcaceae	Faecalibacterium
HC	OTU_1379	0.347826087	7.28E-05	Above	Bacteria	Firmicutes	Clostridia	Oscillospirales	Butyricicoccaceae	Butyricicoccus
HC	OTU_138	0.782608696	0.001181901	Neutral	Bacteria	Firmicutes	Clostridia	Lachnospirales	Lachnospiraceae	Blautia
HC	OTU_1383	0.217391304	5.04E-05	Neutral	Bacteria	Bacteroidota	Bacteroidia	Bacteroidales	Bacteroidaceae	Bacteroides
HC	OTU_139	0.608695652	0.001097879	Neutral	Bacteria	Firmicutes	Clostridia	Peptostreptococcales-Tissierellales	Peptostreptococcaceae	Terrisporobacter	uncultured_bacterium
HC	OTU_14	0.826086957	0.005797475	Below	Bacteria	Firmicutes	Clostridia	Oscillospirales	Ruminococcaceae	Subdoligranulum
HC	OTU_1406	0.608695652	0.000207253	Above	Bacteria	Bacteroidota	Bacteroidia	Bacteroidales	Bacteroidaceae	Bacteroides
HC	OTU_1407	0.391304348	0.000459317	Neutral	Bacteria	Bacteroidota	Bacteroidia	Bacteroidales	Bacteroidaceae	Bacteroides
HC	OTU_14097	0.47826087	0.000173644	Above	Bacteria	Firmicutes	Clostridia	Lachnospirales	Lachnospiraceae	Agathobacter
HC	OTU_1412	0.695652174	0.000291274	Above	Bacteria	Firmicutes	Clostridia	Lachnospirales	Lachnospiraceae	Blautia
HC	OTU_142	0.869565217	0.002649474	Neutral	Bacteria	Firmicutes	Clostridia	Oscillospirales	Ruminococcaceae	Faecalibacterium
HC	OTU_1423	0.695652174	0.000246463	Above	Bacteria	Firmicutes	Clostridia	Oscillospirales	Ruminococcaceae	Faecalibacterium
HC	OTU_1429	0.260869565	3.92E-05	Above	Bacteria	Firmicutes	Clostridia	Lachnospirales	Lachnospiraceae	Lachnoclostridium
HC	OTU_14293	0.173913043	8.96E-05	Neutral	Bacteria	Firmicutes	Negativicutes	Veillonellales-Selenomonadales	Veillonellaceae	Dialister
HC	OTU_143	0.652173913	0.000929837	Neutral	Bacteria	Desulfobacterota	Desulfovibrionia	Desulfovibrionales	Desulfovibrionaceae	Bilophila
HC	OTU_14364	0.173913043	3.36E-05	Neutral	Bacteria	Firmicutes	Clostridia	Lachnospirales	Lachnospiraceae	Blautia
HC	OTU_144	0.52173913	0.001041865	Below	Bacteria	Firmicutes	Clostridia	Oscillospirales	Oscillospiraceae	UCG-002	uncultured_organism
HC	OTU_14444	0.130434783	1.68E-05	Neutral	Bacteria	Bacteroidota	Bacteroidia	Bacteroidales	Bacteroidaceae	Bacteroides
HC	OTU_14462	0.434782609	0.000252064	Neutral	Bacteria	Firmicutes	Clostridia	Oscillospirales	Ruminococcaceae	Faecalibacterium	uncultured_bacterium
HC	OTU_14476	0.173913043	2.24E-05	Neutral	Bacteria	Firmicutes	Clostridia	Lachnospirales	Lachnospiraceae	Lachnoclostridium
HC	OTU_14502	0.130434783	2.80E-05	Neutral	Bacteria	Firmicutes	Clostridia	Lachnospirales	Lachnospiraceae
HC	OTU_14507	0.347826087	5.60E-05	Above	Bacteria	Firmicutes	Clostridia	Lachnospirales	Lachnospiraceae	Anaerostipes
HC	OTU_1455	0.52173913	0.000128833	Above	Bacteria	Firmicutes	Clostridia	Lachnospirales	Lachnospiraceae	Blautia
HC	OTU_1457	0.652173913	0.00027447	Above	Bacteria	Firmicutes	Clostridia	Lachnospirales	Lachnospiraceae	Blautia
HC	OTU_14579	0.260869565	0.000145637	Neutral	Bacteria	Bacteroidota	Bacteroidia	Bacteroidales	Bacteroidaceae	Bacteroides
HC	OTU_14619	0.391304348	0.000140036	Above	Bacteria	Bacteroidota	Bacteroidia	Bacteroidales	Bacteroidaceae	Bacteroides
HC	OTU_1478	0.434782609	0.000252064	Neutral	Bacteria	Firmicutes	Bacilli	Lactobacillales	Streptococcaceae	Streptococcus
HC	OTU_14805	0.347826087	0.000123231	Above	Bacteria	Bacteroidota	Bacteroidia	Bacteroidales	Bacteroidaceae	Bacteroides
HC	OTU_1486	0.260869565	7.84E-05	Neutral	Bacteria	Bacteroidota	Bacteroidia	Bacteroidales	Bacteroidaceae	Bacteroides
HC	OTU_14956	0.304347826	0.00011763	Neutral	Bacteria	Actinobacteriota	Actinobacteria	Bifidobacteriales	Bifidobacteriaceae	Bifidobacterium
HC	OTU_1500	0.695652174	0.001310733	Neutral	Bacteria	Actinobacteriota	Actinobacteria	Bifidobacteriales	Bifidobacteriaceae	Bifidobacterium
HC	OTU_1501	0.304347826	8.40E-05	Above	Bacteria	Firmicutes	Bacilli	Lactobacillales	Streptococcaceae	Streptococcus
HC	OTU_1504	0.52173913	0.000212854	Above	Bacteria	Firmicutes	Clostridia	Oscillospirales	Ruminococcaceae	Faecalibacterium
HC	OTU_151	0.695652174	0.000649765	Neutral	Bacteria	Firmicutes	Clostridia	Lachnospirales	Lachnospiraceae	Blautia
HC	OTU_152	0.52173913	0.00243662	Below	Bacteria	Proteobacteria	Gammaproteobacteria	Burkholderiales	Sutterellaceae	Parasutterella
HC	OTU_1520	0.652173913	0.000336086	Above	Bacteria	Firmicutes	Clostridia	Oscillospirales	Ruminococcaceae	Faecalibacterium
HC	OTU_1531	0.260869565	4.48E-05	Above	Bacteria	Firmicutes	Clostridia	Lachnospirales	Lachnospiraceae	Blautia
HC	OTU_15474	0.608695652	0.0003921	Above	Bacteria	Firmicutes	Clostridia	Lachnospirales	Lachnospiraceae	[Eubacterium]_eligens_group
HC	OTU_1549	0.304347826	0.000134434	Neutral	Bacteria	Firmicutes	Bacilli	Erysipelotrichales	Erysipelatoclostridiaceae	Erysipelotrichaceae_UCG-003	uncultured_bacterium
HC	OTU_155	0.782608696	0.001288328	Neutral	Bacteria	Firmicutes	Clostridia	Lachnospirales	Lachnospiraceae	Agathobacter
HC	OTU_1553	0.434782609	0.00015684	Above	Bacteria	Firmicutes	Clostridia	Lachnospirales	Lachnospiraceae	Fusicatenibacter
HC	OTU_15532	0.260869565	0.000140036	Neutral	Bacteria	Firmicutes	Negativicutes	Veillonellales-Selenomonadales	Veillonellaceae	Dialister
HC	OTU_1560	0.52173913	0.00019605	Above	Bacteria	Firmicutes	Clostridia	Oscillospirales	Ruminococcaceae	Faecalibacterium
HC	OTU_15715	0.217391304	4.48E-05	Neutral	Bacteria	Firmicutes	Negativicutes	Veillonellales-Selenomonadales	Veillonellaceae	Dialister
HC	OTU_15734	0.565217391	0.000128833	Above	Bacteria	Bacteroidota	Bacteroidia	Bacteroidales	Marinifilaceae	Odoribacter
HC	OTU_15746	0.173913043	2.24E-05	Neutral	Bacteria	Firmicutes	Bacilli	Lactobacillales	Streptococcaceae	Streptococcus
HC	OTU_1579	0.47826087	0.00019605	Above	Bacteria	Actinobacteriota	Actinobacteria	Bifidobacteriales	Bifidobacteriaceae	Bifidobacterium
HC	OTU_1589	0.434782609	0.000201651	Above	Bacteria	Firmicutes	Bacilli	Erysipelotrichales	Erysipelatoclostridiaceae	Erysipelotrichaceae_UCG-003
HC	OTU_1594	0.260869565	5.04E-05	Above	Bacteria	Bacteroidota	Bacteroidia	Bacteroidales	Bacteroidaceae	Bacteroides
HC	OTU_16	0.47826087	0.009712871	Below	Bacteria	Bacteroidota	Bacteroidia	Bacteroidales	Prevotellaceae	Prevotella
HC	OTU_1602	0.347826087	9.52E-05	Above	Bacteria	Firmicutes	Clostridia	Lachnospirales	Lachnospiraceae	Blautia
HC	OTU_1606	0.608695652	0.000425708	Above	Bacteria	Firmicutes	Clostridia	Lachnospirales	Lachnospiraceae	Fusicatenibacter
HC	OTU_161	0.869565217	0.001377951	Neutral	Bacteria	Firmicutes	Clostridia	Lachnospirales	Lachnospiraceae	Anaerostipes
HC	OTU_1610	0.47826087	0.000700178	Neutral	Bacteria	Firmicutes	Clostridia	Oscillospirales	Ruminococcaceae
HC	OTU_1615	0.52173913	0.001674826	Below	Bacteria	Actinobacteriota	Actinobacteria	Bifidobacteriales	Bifidobacteriaceae	Bifidobacterium
HC	OTU_16193	0.739130435	0.000252064	Above	Bacteria	Firmicutes	Clostridia	Oscillospirales	Ruminococcaceae	Faecalibacterium
HC	OTU_16195	0.47826087	0.000134434	Above	Bacteria	Firmicutes	Clostridia	Lachnospirales	Lachnospiraceae	Blautia
HC	OTU_162	0.565217391	0.000616157	Neutral	Bacteria	Bacteroidota	Bacteroidia	Bacteroidales	Rikenellaceae	Alistipes	Alistipes_obesi
HC	OTU_1628	0.565217391	0.002459026	Below	Bacteria	Actinobacteriota	Actinobacteria	Bifidobacteriales	Bifidobacteriaceae	Bifidobacterium
HC	OTU_16284	0.782608696	0.000801004	Neutral	Bacteria	Actinobacteriota	Actinobacteria	Bifidobacteriales	Bifidobacteriaceae	Bifidobacterium
HC	OTU_1630	0.47826087	0.000481723	Neutral	Bacteria	Bacteroidota	Bacteroidia	Bacteroidales	Bacteroidaceae	Bacteroides
HC	OTU_16383	0.173913043	2.24E-05	Neutral	Bacteria	Bacteroidota	Bacteroidia	Bacteroidales	Bacteroidaceae	Bacteroides
HC	OTU_164	0.652173913	0.001764449	Below	Bacteria	Bacteroidota	Bacteroidia	Bacteroidales	Rikenellaceae	Alistipes	Alistipes_shahii
HC	OTU_16440	0.391304348	0.000112029	Above	Bacteria	Actinobacteriota	Actinobacteria	Bifidobacteriales	Bifidobacteriaceae	Bifidobacterium
HC	OTU_16471	0.565217391	0.000218456	Above	Bacteria	Bacteroidota	Bacteroidia	Bacteroidales	Bacteroidaceae	Bacteroides
HC	OTU_1665	0.173913043	2.80E-05	Neutral	Bacteria	Firmicutes	Clostridia	Lachnospirales	Lachnospiraceae	Roseburia
HC	OTU_1674	0.260869565	5.60E-05	Above	Bacteria	Firmicutes	Clostridia	Lachnospirales	Lachnospiraceae
HC	OTU_16880	0.217391304	3.92E-05	Above	Bacteria	Firmicutes	Clostridia	Lachnospirales	Lachnospiraceae	Dorea
HC	OTU_169	0.47826087	0.000257666	Above	Bacteria	Firmicutes	Clostridia	Lachnospirales	Lachnospiraceae	Blautia
HC	OTU_17	0.652173913	0.007494707	Below	Bacteria	Verrucomicrobiota	Verrucomicrobiae	Verrucomicrobiales	Akkermansiaceae	Akkermansia
HC	OTU_1705	0.608695652	0.000420107	Above	Bacteria	Bacteroidota	Bacteroidia	Bacteroidales	Bacteroidaceae	Bacteroides
HC	OTU_1707	0.695652174	0.000929837	Neutral	Bacteria	Bacteroidota	Bacteroidia	Bacteroidales	Bacteroidaceae	Bacteroides	Bacteroides_vulgatus
HC	OTU_17078	0.47826087	0.000140036	Above	Bacteria	Firmicutes	Clostridia	Oscillospirales	Ruminococcaceae	Subdoligranulum	uncultured_bacterium
HC	OTU_1713	0.826086957	0.000857018	Above	Bacteria	Firmicutes	Clostridia	Oscillospirales	Ruminococcaceae	Faecalibacterium
HC	OTU_1727	0.52173913	0.000112029	Above	Bacteria	Firmicutes	Clostridia	Lachnospirales	Lachnospiraceae	Blautia
HC	OTU_173	0.913043478	0.000778598	Above	Bacteria	Bacteroidota	Bacteroidia	Bacteroidales	Bacteroidaceae	Bacteroides
HC	OTU_1735	0.217391304	7.84E-05	Neutral	Bacteria	Bacteroidota	Bacteroidia	Bacteroidales	Bacteroidaceae	Bacteroides
HC	OTU_1742	0.304347826	5.60E-05	Above	Bacteria	Bacteroidota	Bacteroidia	Bacteroidales	Rikenellaceae	Alistipes
HC	OTU_1747	0.217391304	5.04E-05	Neutral	Bacteria	Bacteroidota	Bacteroidia	Bacteroidales	Bacteroidaceae	Bacteroides
HC	OTU_177	0.652173913	0.00212294	Below	Bacteria	Firmicutes	Clostridia	Oscillospirales	Ruminococcaceae	Ruminococcus	Ruminococcus_callidus
HC	OTU_1771	0.869565217	0.004985268	Neutral	Bacteria	Bacteroidota	Bacteroidia	Bacteroidales	Bacteroidaceae	Bacteroides	Bacteroides_vulgatus
HC	OTU_1775	0.652173913	0.001938093	Below	Bacteria	Bacteroidota	Bacteroidia	Bacteroidales	Bacteroidaceae	Bacteroides
HC	OTU_18	0.826086957	0.004352307	Below	Bacteria	Firmicutes	Clostridia	Oscillospirales	Ruminococcaceae	Subdoligranulum	uncultured_bacterium
HC	OTU_180	0.826086957	0.002727894	Neutral	Bacteria	Firmicutes	Clostridia	Oscillospirales	Ruminococcaceae
HC	OTU_183	0.782608696	0.001030662	Neutral	Bacteria	Firmicutes	Clostridia	Lachnospirales	Lachnospiraceae	Blautia
HC	OTU_1860	0.434782609	0.00015684	Above	Bacteria	Firmicutes	Clostridia	Lachnospirales	Lachnospiraceae	Blautia
HC	OTU_1864	0.260869565	3.92E-05	Above	Bacteria	Firmicutes	Clostridia	Lachnospirales	Lachnospiraceae	Blautia
HC	OTU_1869	0.652173913	0.000280071	Above	Bacteria	Firmicutes	Clostridia	Lachnospirales	Lachnospiraceae	Anaerostipes
HC	OTU_188	0.47826087	0.000442513	Neutral	Bacteria	Firmicutes	Clostridia	Lachnospirales	Lachnospiraceae
HC	OTU_1882	0.260869565	3.92E-05	Above	Bacteria	Firmicutes	Clostridia	Lachnospirales	Lachnospiraceae	Anaerostipes	uncultured_bacterium
HC	OTU_1886	0.52173913	0.000229658	Above	Bacteria	Bacteroidota	Bacteroidia	Bacteroidales	Bacteroidaceae	Bacteroides
HC	OTU_1892	0.52173913	0.000184847	Above	Bacteria	Firmicutes	Clostridia	Lachnospirales	Lachnospiraceae
HC	OTU_19	0.869565217	0.003624122	Neutral	Bacteria	Actinobacteriota	Actinobacteria	Bifidobacteriales	Bifidobacteriaceae	Bifidobacterium
HC	OTU_1903	0.347826087	5.60E-05	Above	Bacteria	Firmicutes	Clostridia	Lachnospirales	Lachnospiraceae
HC	OTU_1904	0.260869565	7.28E-05	Above	Bacteria	Bacteroidota	Bacteroidia	Bacteroidales	Bacteroidaceae	Bacteroides
HC	OTU_1908	0.260869565	0.000212854	Neutral	Bacteria	Actinobacteriota	Actinobacteria	Bifidobacteriales	Bifidobacteriaceae	Bifidobacterium
HC	OTU_191	0.782608696	0.000492925	Above	Bacteria	Firmicutes	Clostridia	Lachnospirales	Lachnospiraceae	Blautia
HC	OTU_1931	0.608695652	0.000487324	Neutral	Bacteria	Firmicutes	Clostridia	Lachnospirales	Lachnospiraceae	Blautia
HC	OTU_196	0.695652174	0.001075474	Neutral	Bacteria	Firmicutes	Clostridia	Lachnospirales	Lachnospiraceae	Lachnospiraceae_NK4A136_group
HC	OTU_1960	0.739130435	0.001579602	Neutral	Bacteria	Firmicutes	Clostridia	Lachnospirales	Lachnospiraceae	Agathobacter
HC	OTU_1964	0.782608696	0.002414214	Below	Bacteria	Firmicutes	Clostridia	Lachnospirales	Lachnospiraceae	Agathobacter
HC	OTU_1967	0.608695652	0.000134434	Above	Bacteria	Firmicutes	Clostridia	Peptostreptococcales-Tissierellales	Peptostreptococcaceae	Intestinibacter
HC	OTU_198	0.652173913	0.002190157	Below	Bacteria	Actinobacteriota	Actinobacteria	Bifidobacteriales	Bifidobacteriaceae	Bifidobacterium
HC	OTU_1982	0.347826087	0.000173644	Neutral	Bacteria	Firmicutes	Clostridia	Lachnospirales	Lachnospiraceae	Fusicatenibacter
HC	OTU_199	0.47826087	0.001064271	Below	Bacteria	Firmicutes	Bacilli	Erysipelotrichales	Erysipelotrichaceae	[Clostridium]_innocuum_group
HC	OTU_1997	0.304347826	0.000173644	Neutral	Bacteria	Firmicutes	Clostridia	Lachnospirales	Lachnospiraceae
HC	OTU_2	0.826086957	0.015263883	Below	Bacteria	Firmicutes	Clostridia	Lachnospirales	Lachnospiraceae	Agathobacter
HC	OTU_20	0.826086957	0.005080492	Below	Bacteria	Firmicutes	Bacilli	Erysipelotrichales	Erysipelatoclostridiaceae	Erysipelotrichaceae_UCG-003
HC	OTU_2017	0.695652174	0.000224057	Above	Bacteria	Firmicutes	Clostridia	Lachnospirales	Lachnospiraceae	[Eubacterium]_hallii_group
HC	OTU_203	0.47826087	0.001618812	Below	Bacteria	Actinobacteriota	Actinobacteria	Bifidobacteriales	Bifidobacteriaceae	Bifidobacterium
HC	OTU_2046	0.608695652	0.000341687	Above	Bacteria	Firmicutes	Clostridia	Lachnospirales	Lachnospiraceae
HC	OTU_205	0.52173913	0.000621758	Neutral	Bacteria	Firmicutes	Clostridia	Lachnospirales	Lachnospiraceae	Lachnoclostridium
HC	OTU_2053	0.434782609	0.000162441	Above	Bacteria	Bacteroidota	Bacteroidia	Bacteroidales	Bacteroidaceae	Bacteroides
HC	OTU_2060	0.47826087	0.000268868	Above	Bacteria	Bacteroidota	Bacteroidia	Bacteroidales	Bacteroidaceae	Bacteroides
HC	OTU_207	0.956521739	0.002335794	Neutral	Bacteria	Firmicutes	Clostridia	Lachnospirales	Lachnospiraceae	Blautia
HC	OTU_2074	0.260869565	6.72E-05	Above	Bacteria	Bacteroidota	Bacteroidia	Bacteroidales	Bacteroidaceae	Bacteroides
HC	OTU_208	0.565217391	0.000436911	Neutral	Bacteria	Firmicutes	Clostridia	Oscillospirales	Oscillospiraceae	UCG-002	uncultured_bacterium
HC	OTU_2081	0.260869565	4.48E-05	Above	Bacteria	Firmicutes	Clostridia	Lachnospirales	Lachnospiraceae
HC	OTU_21	0.913043478	0.001854072	Neutral	Bacteria	Bacteroidota	Bacteroidia	Bacteroidales	Bacteroidaceae	Bacteroides
HC	OTU_212	0.434782609	0.000660968	Neutral	Bacteria	Bacteroidota	Bacteroidia	Bacteroidales	Bacteroidaceae	Bacteroides
HC	OTU_215	0.47826087	0.000246463	Above	Bacteria	Firmicutes	Clostridia	Oscillospirales	Ruminococcaceae	Incertae_Sedis
HC	OTU_2154	0.347826087	0.000207253	Neutral	Bacteria	Firmicutes	Negativicutes	Veillonellales-Selenomonadales	Veillonellaceae	Dialister
HC	OTU_2158	0.608695652	0.000408904	Above	Bacteria	Bacteroidota	Bacteroidia	Bacteroidales	Bacteroidaceae	Bacteroides
HC	OTU_216	0.826086957	0.002895937	Below	Bacteria	Bacteroidota	Bacteroidia	Bacteroidales	Bacteroidaceae	Bacteroides
HC	OTU_2160	0.391304348	7.28E-05	Above	Bacteria	Firmicutes	Clostridia	Lachnospirales	Lachnospiraceae	Fusicatenibacter
HC	OTU_217	0.391304348	0.00062736	Neutral	Bacteria	Proteobacteria	Gammaproteobacteria	Pasteurellales	Pasteurellaceae	Haemophilus
HC	OTU_2191	0.52173913	0.000582548	Neutral	Bacteria	Bacteroidota	Bacteroidia	Bacteroidales	Rikenellaceae	Alistipes
HC	OTU_22	0.782608696	0.005466991	Below	Bacteria	Firmicutes	Clostridia	Oscillospirales	Ruminococcaceae
HC	OTU_2201	0.565217391	0.000268868	Above	Bacteria	Firmicutes	Clostridia	Lachnospirales	Lachnospiraceae	Blautia
HC	OTU_2202	0.782608696	0.00035289	Above	Bacteria	Bacteroidota	Bacteroidia	Bacteroidales	Bacteroidaceae	Bacteroides
HC	OTU_2209	0.347826087	0.000145637	Above	Bacteria	Bacteroidota	Bacteroidia	Bacteroidales	Bacteroidaceae	Bacteroides	Bacteroides_faecis
HC	OTU_222	0.52173913	0.000369694	Neutral	Bacteria	Bacteroidota	Bacteroidia	Bacteroidales	Rikenellaceae	Alistipes	Alistipes_finegoldii
HC	OTU_224	0.565217391	0.001187502	Below	Bacteria	Firmicutes	Clostridia	Lachnospirales	Lachnospiraceae	Lachnospiraceae_UCG-004
HC	OTU_228	1	0.001456371	Above	Bacteria	Firmicutes	Clostridia	Oscillospirales	Ruminococcaceae	Faecalibacterium
HC	OTU_2291	0.217391304	2.80E-05	Above	Bacteria	Bacteroidota	Bacteroidia	Bacteroidales	Bacteroidaceae	Bacteroides
HC	OTU_23	0.826086957	0.002823118	Below	Bacteria	Firmicutes	Bacilli	Lactobacillales	Streptococcaceae	Streptococcus
HC	OTU_2301	0.173913043	3.92E-05	Neutral	Bacteria	Firmicutes	Clostridia	Lachnospirales	Lachnospiraceae
HC	OTU_231	0.391304348	0.000285673	Neutral	Bacteria	Firmicutes	Clostridia	Oscillospirales	Oscillospiraceae	Colidextribacter
HC	OTU_232	0.782608696	0.000649765	Above	Bacteria	Firmicutes	Clostridia	Lachnospirales	Lachnospiraceae	Roseburia
HC	OTU_2373	0.391304348	0.000134434	Above	Bacteria	Actinobacteriota	Actinobacteria	Bifidobacteriales	Bifidobacteriaceae	Bifidobacterium
HC	OTU_2376	0.347826087	0.000151238	Neutral	Bacteria	Bacteroidota	Bacteroidia	Bacteroidales	Bacteroidaceae	Bacteroides
HC	OTU_2377	0.347826087	0.00015684	Neutral	Bacteria	Firmicutes	Clostridia	Lachnospirales	Lachnospiraceae	Blautia
HC	OTU_24	1	0.008318116	Above	Bacteria	Firmicutes	Clostridia	Oscillospirales	Ruminococcaceae	Faecalibacterium
HC	OTU_241	0.695652174	0.001792456	Below	Bacteria	Firmicutes	Clostridia	Lachnospirales	Lachnospiraceae	Agathobacter
HC	OTU_2410	0.173913043	2.80E-05	Neutral	Bacteria	Bacteroidota	Bacteroidia	Bacteroidales	Bacteroidaceae	Bacteroides
HC	OTU_2428	0.565217391	0.000106427	Above	Bacteria	Firmicutes	Clostridia	Oscillospirales	Ruminococcaceae	Faecalibacterium
HC	OTU_2448	0.130434783	2.80E-05	Neutral	Bacteria	Bacteroidota	Bacteroidia	Bacteroidales	Bacteroidaceae	Bacteroides
HC	OTU_246	0.565217391	0.002414214	Below	Bacteria	Actinobacteriota	Actinobacteria	Bifidobacteriales	Bifidobacteriaceae	Bifidobacterium
HC	OTU_2462	0.565217391	0.000515331	Neutral	Bacteria	Firmicutes	Clostridia	Oscillospirales	Ruminococcaceae	Ruminococcus
HC	OTU_247	0.347826087	0.001232314	Below	Bacteria	Bacteroidota	Bacteroidia	Bacteroidales	Bacteroidaceae	Bacteroides	Bacteroides_caccae
HC	OTU_2489	0.304347826	0.000106427	Above	Bacteria	Firmicutes	Clostridia	Lachnospirales	Lachnospiraceae	Fusicatenibacter	uncultured_bacterium
HC	OTU_2494	0.173913043	6.16E-05	Neutral	Bacteria	Bacteroidota	Bacteroidia	Bacteroidales	Bacteroidaceae	Bacteroides
HC	OTU_25	0.869565217	0.003528898	Neutral	Bacteria	Firmicutes	Clostridia	Lachnospirales	Lachnospiraceae	[Eubacterium]_hallii_group
HC	OTU_2502	0.130434783	3.92E-05	Neutral	Bacteria	Firmicutes	Clostridia	Lachnospirales	Lachnospiraceae	Blautia
HC	OTU_2541	0.130434783	5.04E-05	Neutral	Bacteria	Bacteroidota	Bacteroidia	Bacteroidales	Bacteroidaceae	Bacteroides
HC	OTU_255	0.913043478	0.001086676	Above	Bacteria	Firmicutes	Clostridia	Lachnospirales	Lachnospiraceae	Blautia
HC	OTU_2559	0.347826087	0.000168043	Neutral	Bacteria	Firmicutes	Bacilli	Erysipelotrichales	Erysipelatoclostridiaceae	Erysipelotrichaceae_UCG-003
HC	OTU_2586	0.565217391	0.000750591	Neutral	Bacteria	Bacteroidota	Bacteroidia	Bacteroidales	Bacteroidaceae	Bacteroides
HC	OTU_259	0.826086957	0.00243662	Neutral	Bacteria	Firmicutes	Clostridia	Oscillospirales	Ruminococcaceae	Faecalibacterium
HC	OTU_2593	0.260869565	0.00011763	Neutral	Bacteria	Firmicutes	Clostridia	Oscillospirales	Ruminococcaceae	Subdoligranulum	uncultured_bacterium
HC	OTU_2594	0.47826087	0.000263267	Above	Bacteria	Bacteroidota	Bacteroidia	Bacteroidales	Bacteroidaceae	Bacteroides	Bacteroides_vulgatus
HC	OTU_2596	0.217391304	3.92E-05	Above	Bacteria	Firmicutes	Clostridia	Lachnospirales	Lachnospiraceae	Blautia
HC	OTU_2597	0.565217391	0.000324883	Above	Bacteria	Firmicutes	Clostridia	Oscillospirales	Ruminococcaceae	Faecalibacterium
HC	OTU_2600	0.608695652	0.00035289	Above	Bacteria	Firmicutes	Clostridia	Oscillospirales	Ruminococcaceae	Faecalibacterium
HC	OTU_2603	0.739130435	0.001417161	Neutral	Bacteria	Actinobacteriota	Actinobacteria	Bifidobacteriales	Bifidobacteriaceae	Bifidobacterium
HC	OTU_261	0.434782609	0.000336086	Neutral	Bacteria	Firmicutes	Clostridia	Lachnospirales	Lachnospiraceae	Blautia
HC	OTU_262	0.347826087	0.000308078	Neutral	Bacteria	Firmicutes	Clostridia	Oscillospirales	Oscillospiraceae	UCG-003
HC	OTU_268	0.52173913	0.000302477	Above	Bacteria	Bacteroidota	Bacteroidia	Bacteroidales	Bacteroidaceae	Bacteroides
HC	OTU_269	0.869565217	0.001265922	Neutral	Bacteria	Firmicutes	Clostridia	Oscillospirales	Ruminococcaceae	Faecalibacterium
HC	OTU_2698	0.260869565	6.72E-05	Above	Bacteria	Bacteroidota	Bacteroidia	Bacteroidales	Bacteroidaceae	Bacteroides
HC	OTU_27	1	0.003170407	Above	Bacteria	Firmicutes	Clostridia	Lachnospirales	Lachnospiraceae	Blautia
HC	OTU_271	0.565217391	0.000252064	Above	Bacteria	Firmicutes	Clostridia	Lachnospirales	Lachnospiraceae	Agathobacter	Eubacterium_ramulus
HC	OTU_2725	0.130434783	2.24E-05	Neutral	Bacteria	Firmicutes	Clostridia	Lachnospirales	Lachnospiraceae	Blautia
HC	OTU_2757	0.52173913	0.00019605	Above	Bacteria	Bacteroidota	Bacteroidia	Bacteroidales	Bacteroidaceae	Bacteroides
HC	OTU_2781	0.260869565	0.000112029	Neutral	Bacteria	Firmicutes	Bacilli	Erysipelotrichales	Erysipelatoclostridiaceae	Erysipelotrichaceae_UCG-003
HC	OTU_2791	0.47826087	0.000106427	Above	Bacteria	Firmicutes	Clostridia	Oscillospirales	Ruminococcaceae	Faecalibacterium
HC	OTU_286	0.652173913	0.000492925	Above	Bacteria	Firmicutes	Clostridia	Lachnospirales	Lachnospiraceae
HC	OTU_2875	0.47826087	0.000224057	Above	Bacteria	Firmicutes	Bacilli	Lactobacillales	Streptococcaceae	Streptococcus	Streptococcus_salivarius
HC	OTU_290	0.695652174	0.000985851	Neutral	Bacteria	Firmicutes	Clostridia	Oscillospirales	Ruminococcaceae	Faecalibacterium
HC	OTU_2906	0.130434783	4.48E-05	Neutral	Bacteria	Firmicutes	Negativicutes	Veillonellales-Selenomonadales	Veillonellaceae	Dialister
HC	OTU_295	0.869565217	0.000644164	Above	Bacteria	Firmicutes	Clostridia	Lachnospirales	Lachnospiraceae	Blautia
HC	OTU_2973	0.826086957	0.001064271	Neutral	Bacteria	Actinobacteriota	Actinobacteria	Bifidobacteriales	Bifidobacteriaceae	Bifidobacterium
HC	OTU_2983	0.608695652	0.000543338	Neutral	Bacteria	Actinobacteriota	Actinobacteria	Bifidobacteriales	Bifidobacteriaceae	Bifidobacterium
HC	OTU_3	1	0.015902446	Neutral	Bacteria	Firmicutes	Clostridia	Lachnospirales	Lachnospiraceae	Blautia
HC	OTU_3013	0.652173913	0.000291274	Above	Bacteria	Firmicutes	Clostridia	Lachnospirales	Lachnospiraceae	Agathobacter
HC	OTU_303	0.869565217	0.002094933	Neutral	Bacteria	Bacteroidota	Bacteroidia	Bacteroidales	Bacteroidaceae	Bacteroides
HC	OTU_304	0.782608696	0.000862619	Neutral	Bacteria	Firmicutes	Clostridia	Oscillospirales	Ruminococcaceae	Subdoligranulum	uncultured_bacterium
HC	OTU_306	0.782608696	0.001064271	Neutral	Bacteria	Firmicutes	Clostridia	Oscillospirales	Ruminococcaceae	Faecalibacterium
HC	OTU_3064	0.434782609	0.000106427	Above	Bacteria	Bacteroidota	Bacteroidia	Bacteroidales	Bacteroidaceae	Bacteroides
HC	OTU_3067	0.434782609	0.000246463	Neutral	Bacteria	Bacteroidota	Bacteroidia	Bacteroidales	Bacteroidaceae	Bacteroides
HC	OTU_3068	0.130434783	1.68E-05	Neutral	Bacteria	Bacteroidota	Bacteroidia	Bacteroidales	Bacteroidaceae	Bacteroides
HC	OTU_3094	0.695652174	0.000532135	Above	Bacteria	Firmicutes	Clostridia	Oscillospirales	Ruminococcaceae	Subdoligranulum	uncultured_bacterium
HC	OTU_3098	0.173913043	2.24E-05	Neutral	Bacteria	Firmicutes	Clostridia	Lachnospirales	Lachnospiraceae	[Eubacterium]_hallii_group	uncultured_bacterium
HC	OTU_311	0.739130435	0.001193104	Neutral	Bacteria	Firmicutes	Clostridia	Lachnospirales	Lachnospiraceae	Fusicatenibacter
HC	OTU_312	0.695652174	0.000285673	Above	Bacteria	Firmicutes	Clostridia	Lachnospirales	Lachnospiraceae
HC	OTU_313	0.434782609	0.00043131	Neutral	Bacteria	Firmicutes	Clostridia	Oscillospirales	Butyricicoccaceae	Butyricicoccus
HC	OTU_3139	0.782608696	0.001114684	Neutral	Bacteria	Actinobacteriota	Actinobacteria	Bifidobacteriales	Bifidobacteriaceae	Bifidobacterium
HC	OTU_3142	0.217391304	8.40E-05	Neutral	Bacteria	Bacteroidota	Bacteroidia	Bacteroidales	Bacteroidaceae	Bacteroides	Bacteroides_caccae
HC	OTU_315	0.826086957	0.002268577	Neutral	Bacteria	Actinobacteriota	Actinobacteria	Bifidobacteriales	Bifidobacteriaceae	Bifidobacterium
HC	OTU_3156	0.217391304	4.48E-05	Neutral	Bacteria	Firmicutes	Clostridia	Lachnospirales	Lachnospiraceae	Fusicatenibacter
HC	OTU_3163	0.608695652	0.000140036	Above	Bacteria	Firmicutes	Clostridia	Lachnospirales	Lachnospiraceae	Fusicatenibacter
HC	OTU_3172	0.347826087	6.16E-05	Above	Bacteria	Firmicutes	Bacilli	Erysipelotrichales	Erysipelatoclostridiaceae	Erysipelotrichaceae_UCG-003
HC	OTU_3187	0.652173913	0.000935438	Neutral	Bacteria	Bacteroidota	Bacteroidia	Bacteroidales	Bacteroidaceae	Bacteroides
HC	OTU_319	0.782608696	0.001053068	Neutral	Bacteria	Bacteroidota	Bacteroidia	Bacteroidales	Bacteroidaceae	Bacteroides
HC	OTU_3197	0.608695652	0.000268868	Above	Bacteria	Firmicutes	Clostridia	Oscillospirales	Ruminococcaceae	Subdoligranulum	uncultured_bacterium
HC	OTU_32	0.739130435	0.003618521	Below	Bacteria	Firmicutes	Clostridia	Lachnospirales	Lachnospiraceae	[Eubacterium]_eligens_group
HC	OTU_3208	0.304347826	0.000151238	Neutral	Bacteria	Firmicutes	Clostridia	Oscillospirales	Ruminococcaceae	Subdoligranulum
HC	OTU_3230	0.52173913	0.000123231	Above	Bacteria	Firmicutes	Clostridia	Lachnospirales	Lachnospiraceae	Blautia
HC	OTU_3261	0.52173913	0.000162441	Above	Bacteria	Firmicutes	Clostridia	Oscillospirales	Ruminococcaceae	Faecalibacterium
HC	OTU_3313	0.695652174	0.000268868	Above	Bacteria	Firmicutes	Clostridia	Lachnospirales	Lachnospiraceae	Blautia
HC	OTU_345	0.652173913	0.000436911	Above	Bacteria	Firmicutes	Clostridia	Lachnospirales	Lachnospiraceae
HC	OTU_348	0.608695652	0.001305132	Below	Bacteria	Bacteroidota	Bacteroidia	Bacteroidales	Tannerellaceae	Parabacteroides
HC	OTU_35	0.956521739	0.002963154	Neutral	Bacteria	Bacteroidota	Bacteroidia	Bacteroidales	Bacteroidaceae	Bacteroides
HC	OTU_351	0.652173913	0.00035289	Above	Bacteria	Firmicutes	Clostridia	Oscillospirales	Ruminococcaceae	Incertae_Sedis	uncultured_organism
HC	OTU_355	0.913043478	0.001265922	Neutral	Bacteria	Firmicutes	Clostridia	Oscillospirales	Ruminococcaceae	Faecalibacterium
HC	OTU_3612	0.304347826	9.52E-05	Above	Bacteria	Bacteroidota	Bacteroidia	Bacteroidales	Bacteroidaceae	Bacteroides
HC	OTU_362	0.782608696	0.000403303	Above	Bacteria	Firmicutes	Clostridia	Lachnospirales	Lachnospiraceae	Blautia
HC	OTU_367	0.782608696	0.000397701	Above	Bacteria	Firmicutes	Clostridia	Oscillospirales	Ruminococcaceae	Faecalibacterium
HC	OTU_37	0.47826087	0.004750008	Below	Bacteria	Firmicutes	Negativicutes	Acidaminococcales	Acidaminococcaceae	Phascolarctobacterium	Ruminococcus_sp.
HC	OTU_372	0.565217391	0.000224057	Above	Bacteria	Firmicutes	Clostridia	Lachnospirales	Lachnospiraceae	Roseburia
HC	OTU_375	0.52173913	0.000610555	Neutral	Bacteria	Bacteroidota	Bacteroidia	Bacteroidales	Bacteroidaceae	Bacteroides
HC	OTU_3761	0.260869565	6.72E-05	Above	Bacteria	Firmicutes	Clostridia	Lachnospirales	Lachnospiraceae	Blautia
HC	OTU_377	0.782608696	0.000834612	Neutral	Bacteria	Firmicutes	Clostridia	Oscillospirales	Ruminococcaceae	Faecalibacterium
HC	OTU_38	0.956521739	0.002856727	Neutral	Bacteria	Firmicutes	Clostridia	Lachnospirales	Lachnospiraceae	Blautia
HC	OTU_382	0.565217391	0.000604954	Neutral	Bacteria	Bacteroidota	Bacteroidia	Bacteroidales	Tannerellaceae	Parabacteroides
HC	OTU_383	0.695652174	0.000504128	Above	Bacteria	Firmicutes	Clostridia	Lachnospirales	Lachnospiraceae	Blautia
HC	OTU_387	0.739130435	0.000336086	Above	Bacteria	Firmicutes	Clostridia	Lachnospirales	Lachnospiraceae	[Eubacterium]_hallii_group
HC	OTU_389	0.52173913	0.001310733	Below	Bacteria	Firmicutes	Clostridia	Lachnospirales	Lachnospiraceae	[Ruminococcus]_torques_group
HC	OTU_39	0.47826087	0.007965226	Below	Bacteria	Firmicutes	Negativicutes	Veillonellales-Selenomonadales	Veillonellaceae	Dialister
HC	OTU_393	0.739130435	0.000632961	Above	Bacteria	Firmicutes	Clostridia	Oscillospirales	Ruminococcaceae	Subdoligranulum
HC	OTU_394	0.739130435	0.000408904	Above	Bacteria	Firmicutes	Clostridia	Lachnospirales	Lachnospiraceae	Fusicatenibacter
HC	OTU_395	0.739130435	0.000957844	Neutral	Bacteria	Firmicutes	Clostridia	Lachnospirales	Lachnospiraceae	Agathobacter
HC	OTU_3964	0.608695652	0.00035289	Above	Bacteria	Bacteroidota	Bacteroidia	Bacteroidales	Bacteroidaceae	Bacteroides
HC	OTU_4	1	0.012799256	Neutral	Bacteria	Bacteroidota	Bacteroidia	Bacteroidales	Bacteroidaceae	Bacteroides
HC	OTU_40	0.956521739	0.003226421	Neutral	Bacteria	Firmicutes	Clostridia	Lachnospirales	Lachnospiraceae	Anaerostipes
HC	OTU_402	0.391304348	0.001551595	Below	Bacteria	Firmicutes	Negativicutes	Veillonellales-Selenomonadales	Veillonellaceae	Dialister
HC	OTU_410	0.782608696	0.002834321	Below	Bacteria	Actinobacteriota	Actinobacteria	Bifidobacteriales	Bifidobacteriaceae	Bifidobacterium
HC	OTU_411	0.869565217	0.001568399	Neutral	Bacteria	Firmicutes	Clostridia	Lachnospirales	Lachnospiraceae	Blautia
HC	OTU_414	0.739130435	0.000571345	Above	Bacteria	Firmicutes	Clostridia	Oscillospirales	Ruminococcaceae	Subdoligranulum	uncultured_bacterium
HC	OTU_424	0.434782609	0.000857018	Below	Bacteria	Bacteroidota	Bacteroidia	Bacteroidales	Bacteroidaceae	Bacteroides	Bacteroides_faecis
HC	OTU_4267	0.47826087	0.000263267	Above	Bacteria	Bacteroidota	Bacteroidia	Bacteroidales	Bacteroidaceae	Bacteroides
HC	OTU_4277	0.260869565	0.000168043	Neutral	Bacteria	Bacteroidota	Bacteroidia	Bacteroidales	Bacteroidaceae	Bacteroides
HC	OTU_428	1	0.00224057	Above	Bacteria	Firmicutes	Clostridia	Oscillospirales	Ruminococcaceae	Faecalibacterium
HC	OTU_431	0.652173913	0.000268868	Above	Bacteria	Firmicutes	Clostridia	Lachnospirales	Lachnospiraceae
HC	OTU_432	0.956521739	0.00070578	Above	Bacteria	Firmicutes	Clostridia	Lachnospirales	Lachnospiraceae	Blautia
HC	OTU_435	0.608695652	0.000308078	Above	Bacteria	Firmicutes	Clostridia	Lachnospirales	Lachnospiraceae	Fusicatenibacter
HC	OTU_436	0.565217391	0.000526534	Neutral	Bacteria	Firmicutes	Clostridia	Lachnospirales	Lachnospiraceae	[Eubacterium]_eligens_group
HC	OTU_4382	0.217391304	3.92E-05	Above	Bacteria	Firmicutes	Clostridia	Lachnospirales	Lachnospiraceae	Roseburia
HC	OTU_453	0.652173913	0.000873822	Neutral	Bacteria	Bacteroidota	Bacteroidia	Bacteroidales	Rikenellaceae	Alistipes
HC	OTU_4538	0.565217391	9.52E-05	Above	Bacteria	Firmicutes	Clostridia	Lachnospirales	Lachnospiraceae	Agathobacter
HC	OTU_4542	0.434782609	0.000308078	Neutral	Bacteria	Bacteroidota	Bacteroidia	Bacteroidales	Marinifilaceae	Odoribacter	Odoribacter_splanchnicus
HC	OTU_46	0.695652174	0.00282872	Below	Bacteria	Firmicutes	Clostridia	Lachnospirales	Lachnospiraceae	Roseburia
HC	OTU_460	0.391304348	0.000436911	Neutral	Bacteria	Bacteroidota	Bacteroidia	Bacteroidales	Bacteroidaceae	Bacteroides
HC	OTU_461	0.608695652	0.001047466	Neutral	Bacteria	Actinobacteriota	Actinobacteria	Bifidobacteriales	Bifidobacteriaceae	Bifidobacterium
HC	OTU_465	0.739130435	0.000812207	Neutral	Bacteria	Firmicutes	Clostridia	Oscillospirales	Ruminococcaceae	Faecalibacterium
HC	OTU_466	0.608695652	0.00031368	Above	Bacteria	Firmicutes	Clostridia	Oscillospirales	Ruminococcaceae	Faecalibacterium
HC	OTU_4663	0.173913043	2.24E-05	Neutral	Bacteria	Firmicutes	Clostridia	Lachnospirales	Lachnospiraceae	[Eubacterium]_hallii_group	uncultured_bacterium
HC	OTU_4677	0.217391304	5.60E-05	Neutral	Bacteria	Bacteroidota	Bacteroidia	Bacteroidales	Bacteroidaceae	Bacteroides
HC	OTU_4697	0.565217391	0.000397701	Neutral	Bacteria	Firmicutes	Clostridia	Lachnospirales	Lachnospiraceae	Agathobacter
HC	OTU_47	0.739130435	0.00227978	Below	Bacteria	Firmicutes	Clostridia	Lachnospirales	Lachnospiraceae	Lachnospiraceae_NK4A136_group
HC	OTU_470	0.869565217	0.00687855	Neutral	Bacteria	Firmicutes	Clostridia	Oscillospirales	Ruminococcaceae	Faecalibacterium
HC	OTU_472	0.695652174	0.000464918	Above	Bacteria	Firmicutes	Clostridia	Lachnospirales	Lachnospiraceae	Fusicatenibacter
HC	OTU_4730	0.304347826	6.16E-05	Above	Bacteria	Firmicutes	Clostridia	Lachnospirales	Lachnospiraceae	Roseburia
HC	OTU_477	0.695652174	0.000520933	Above	Bacteria	Firmicutes	Clostridia	Oscillospirales	Ruminococcaceae	Faecalibacterium
HC	OTU_4811	0.695652174	0.000308078	Above	Bacteria	Firmicutes	Clostridia	Oscillospirales	Ruminococcaceae	Faecalibacterium
HC	OTU_483	0.47826087	0.000257666	Above	Bacteria	Firmicutes	Clostridia	Lachnospirales	Lachnospiraceae	Lachnospiraceae_UCG-004
HC	OTU_491	0.565217391	0.000868221	Neutral	Bacteria	Firmicutes	Bacilli	Erysipelotrichales	Erysipelatoclostridiaceae	Erysipelotrichaceae_UCG-003
HC	OTU_5	0.739130435	0.012373548	Below	Bacteria	Actinobacteriota	Actinobacteria	Bifidobacteriales	Bifidobacteriaceae	Bifidobacterium
HC	OTU_50	0.608695652	0.005181318	Below	Bacteria	Bacteroidota	Bacteroidia	Bacteroidales	Tannerellaceae	Parabacteroides
HC	OTU_502	0.652173913	0.00047052	Above	Bacteria	Firmicutes	Clostridia	Lachnospirales	Lachnospiraceae
HC	OTU_503	0.956521739	0.002565453	Neutral	Bacteria	Firmicutes	Clostridia	Oscillospirales	Ruminococcaceae	Faecalibacterium
HC	OTU_505	0.652173913	0.000672171	Neutral	Bacteria	Firmicutes	Clostridia	Lachnospirales	Lachnospiraceae
HC	OTU_5083	0.173913043	2.80E-05	Neutral	Bacteria	Firmicutes	Clostridia	Lachnospirales	Lachnospiraceae
HC	OTU_51	0.652173913	0.001439566	Below	Bacteria	Bacteroidota	Bacteroidia	Bacteroidales	Rikenellaceae	Alistipes
HC	OTU_513	0.695652174	0.0003921	Above	Bacteria	Firmicutes	Clostridia	Oscillospirales	Ruminococcaceae	Faecalibacterium
HC	OTU_519	0.869565217	0.002094933	Neutral	Bacteria	Actinobacteriota	Actinobacteria	Bifidobacteriales	Bifidobacteriaceae	Bifidobacterium
HC	OTU_52	0.52173913	0.004111446	Below	Bacteria	Bacteroidota	Bacteroidia	Bacteroidales	Bacteroidaceae	Bacteroides
HC	OTU_530	0.608695652	0.000324883	Above	Bacteria	Firmicutes	Clostridia	Lachnospirales	Lachnospiraceae	Roseburia
HC	OTU_537	0.956521739	0.000756192	Above	Bacteria	Firmicutes	Clostridia	Oscillospirales	Ruminococcaceae	Faecalibacterium
HC	OTU_54	0.913043478	0.001854072	Neutral	Bacteria	Firmicutes	Clostridia	Lachnospirales	Lachnospiraceae	[Eubacterium]_hallii_group
HC	OTU_542	0.652173913	0.000862619	Neutral	Bacteria	Bacteroidota	Bacteroidia	Bacteroidales	Bacteroidaceae	Bacteroides
HC	OTU_543	0.347826087	0.000190448	Neutral	Bacteria	Firmicutes	Clostridia	Lachnospirales	Lachnospiraceae	Lachnoclostridium
HC	OTU_544	0.47826087	0.00027447	Above	Bacteria	Firmicutes	Clostridia	Oscillospirales	Ruminococcaceae	Faecalibacterium
HC	OTU_560	0.434782609	0.000145637	Above	Bacteria	Actinobacteriota	Coriobacteriia	Coriobacteriales	Eggerthellaceae	Eggerthella
HC	OTU_57	0.826086957	0.00208373	Neutral	Bacteria	Firmicutes	Clostridia	Lachnospirales	Lachnospiraceae	Dorea
HC	OTU_571	0.347826087	0.000179246	Neutral	Bacteria	Firmicutes	Clostridia	Lachnospirales	Lachnospiraceae	Roseburia
HC	OTU_582	0.47826087	0.00015684	Above	Bacteria	Firmicutes	Clostridia	Lachnospirales	Lachnospiraceae	Blautia
HC	OTU_590	0.391304348	0.000296876	Neutral	Bacteria	Firmicutes	Bacilli	Lactobacillales	Streptococcaceae	Streptococcus
HC	OTU_592	0.565217391	0.000252064	Above	Bacteria	Firmicutes	Clostridia	Lachnospirales	Lachnospiraceae
HC	OTU_6	1	0.011762993	Neutral	Bacteria	Firmicutes	Clostridia	Oscillospirales	Ruminococcaceae	Faecalibacterium
HC	OTU_601	0.391304348	7.84E-05	Above	Bacteria	Firmicutes	Clostridia	Lachnospirales	Lachnospiraceae
HC	OTU_61	0.608695652	0.002688684	Below	Bacteria	Firmicutes	Clostridia	Lachnospirales	Lachnospiraceae	[Ruminococcus]_torques_group
HC	OTU_617	0.608695652	0.001355545	Below	Bacteria	Firmicutes	Clostridia	Oscillospirales	Ruminococcaceae	Faecalibacterium
HC	OTU_62	0.652173913	0.002414214	Below	Bacteria	Actinobacteriota	Coriobacteriia	Coriobacteriales	Coriobacteriaceae	Collinsella
HC	OTU_622	0.695652174	0.000913032	Neutral	Bacteria	Bacteroidota	Bacteroidia	Bacteroidales	Rikenellaceae	Alistipes
HC	OTU_624	0.608695652	0.000134434	Above	Bacteria	Firmicutes	Clostridia	Lachnospirales	Lachnospiraceae
HC	OTU_629	0.52173913	0.000168043	Above	Bacteria	Firmicutes	Clostridia	Lachnospirales	Lachnospiraceae	Fusicatenibacter
HC	OTU_635	0.434782609	0.000341687	Neutral	Bacteria	Firmicutes	Clostridia	Lachnospirales	Lachnospiraceae	Lachnospiraceae_NK4A136_group
HC	OTU_639	0.652173913	0.000240861	Above	Bacteria	Firmicutes	Clostridia	Oscillospirales	Ruminococcaceae	Subdoligranulum	uncultured_bacterium
HC	OTU_64	0.608695652	0.002929545	Below	Bacteria	Bacteroidota	Bacteroidia	Bacteroidales	Barnesiellaceae	Barnesiella
HC	OTU_642	0.47826087	0.000532135	Neutral	Bacteria	Firmicutes	Bacilli	Lactobacillales	Streptococcaceae	Streptococcus
HC	OTU_644	0.565217391	0.00023526	Above	Bacteria	Firmicutes	Clostridia	Oscillospirales	Ruminococcaceae	Faecalibacterium
HC	OTU_660	0.739130435	0.000795402	Neutral	Bacteria	Firmicutes	Clostridia	Lachnospirales	Lachnospiraceae	Agathobacter
HC	OTU_6601	0.217391304	4.48E-05	Neutral	Bacteria	Firmicutes	Clostridia	Lachnospirales	Lachnospiraceae	Lachnoclostridium
HC	OTU_665	0.913043478	0.000655367	Above	Bacteria	Firmicutes	Clostridia	Lachnospirales	Lachnospiraceae	Blautia
HC	OTU_67	0.695652174	0.001411559	Neutral	Bacteria	Firmicutes	Clostridia	Lachnospirales	Lachnospiraceae	[Ruminococcus]_torques_group
HC	OTU_673	0.608695652	0.000263267	Above	Bacteria	Firmicutes	Clostridia	Lachnospirales	Lachnospiraceae
HC	OTU_68	0.652173913	0.001602008	Below	Bacteria	Bacteroidota	Bacteroidia	Bacteroidales	Rikenellaceae	Alistipes	Alistipes_shahii
HC	OTU_684	0.652173913	0.000890627	Neutral	Bacteria	Firmicutes	Clostridia	Lachnospirales	Lachnospiraceae	Agathobacter
HC	OTU_694	0.608695652	0.000229658	Above	Bacteria	Firmicutes	Clostridia	Oscillospirales	Ruminococcaceae	Subdoligranulum	uncultured_bacterium
HC	OTU_696	0.695652174	0.000515331	Above	Bacteria	Firmicutes	Clostridia	Lachnospirales	Lachnospiraceae	Fusicatenibacter
HC	OTU_698	0.782608696	0.00043131	Above	Bacteria	Firmicutes	Clostridia	Oscillospirales	Ruminococcaceae	Faecalibacterium
HC	OTU_7	0.782608696	0.010743533	Below	Bacteria	Bacteroidota	Bacteroidia	Bacteroidales	Bacteroidaceae	Bacteroides
HC	OTU_71	0.608695652	0.001602008	Below	Bacteria	Firmicutes	Clostridia	Lachnospirales	Lachnospiraceae	Roseburia
HC	OTU_715	0.652173913	0.000268868	Above	Bacteria	Firmicutes	Clostridia	Oscillospirales	Ruminococcaceae	Faecalibacterium
HC	OTU_72	0.52173913	0.00177005	Below	Bacteria	Bacteroidota	Bacteroidia	Bacteroidales	Bacteroidaceae	Bacteroides
HC	OTU_737	0.47826087	0.000112029	Above	Bacteria	Firmicutes	Clostridia	Lachnospirales	Lachnospiraceae
HC	OTU_738	0.826086957	0.000403303	Above	Bacteria	Firmicutes	Clostridia	Lachnospirales	Lachnospiraceae	[Eubacterium]_hallii_group
HC	OTU_739	0.739130435	0.000498527	Above	Bacteria	Firmicutes	Clostridia	Oscillospirales	Ruminococcaceae	Faecalibacterium
HC	OTU_74	0.608695652	0.002262976	Below	Bacteria	Proteobacteria	Gammaproteobacteria	Burkholderiales	Sutterellaceae	Parasutterella
HC	OTU_745	0.695652174	0.000268868	Above	Bacteria	Firmicutes	Clostridia	Lachnospirales	Lachnospiraceae	Blautia
HC	OTU_747	0.782608696	0.00058815	Above	Bacteria	Actinobacteriota	Actinobacteria	Bifidobacteriales	Bifidobacteriaceae	Bifidobacterium
HC	OTU_748	0.652173913	0.000207253	Above	Bacteria	Firmicutes	Clostridia	Lachnospirales	Lachnospiraceae
HC	OTU_753	0.434782609	7.28E-05	Above	Bacteria	Firmicutes	Clostridia	Lachnospirales	Lachnospiraceae	Blautia
HC	OTU_758	0.434782609	0.000173644	Above	Bacteria	Firmicutes	Clostridia	Lachnospirales	Lachnospiraceae	Fusicatenibacter	uncultured_bacterium
HC	OTU_76	0.739130435	0.001069872	Neutral	Bacteria	Firmicutes	Clostridia	Lachnospirales	Lachnospiraceae	Coprococcus
HC	OTU_764	0.608695652	0.000212854	Above	Bacteria	Firmicutes	Clostridia	Lachnospirales	Lachnospiraceae	Blautia	Blautia_faecis
HC	OTU_771	0.434782609	0.000179246	Above	Bacteria	Firmicutes	Clostridia	Lachnospirales	Lachnospiraceae	Blautia
HC	OTU_777	0.304347826	0.000162441	Neutral	Bacteria	Firmicutes	Clostridia	Lachnospirales	Lachnospiraceae	Blautia
HC	OTU_78	0.695652174	0.000879424	Neutral	Bacteria	Firmicutes	Clostridia	Oscillospirales	Butyricicoccaceae	Butyricicoccus
HC	OTU_789	0.47826087	0.000229658	Above	Bacteria	Firmicutes	Clostridia	Oscillospirales	Ruminococcaceae	Subdoligranulum	uncultured_bacterium
HC	OTU_80	0.47826087	0.001243516	Below	Bacteria	Firmicutes	Clostridia	Lachnospirales	Lachnospiraceae	Lachnospira
HC	OTU_800	0.565217391	0.000425708	Neutral	Bacteria	Firmicutes	Clostridia	Lachnospirales	Lachnospiraceae	Roseburia
HC	OTU_81	0.869565217	0.005556614	Neutral	Bacteria	Bacteroidota	Bacteroidia	Bacteroidales	Bacteroidaceae	Bacteroides
HC	OTU_811	0.52173913	0.00011763	Above	Bacteria	Firmicutes	Clostridia	Lachnospirales	Lachnospiraceae	Blautia
HC	OTU_819	0.608695652	0.000179246	Above	Bacteria	Firmicutes	Clostridia	Oscillospirales	Ruminococcaceae	Faecalibacterium
HC	OTU_821	0.434782609	6.72E-05	Above	Bacteria	Firmicutes	Clostridia	Lachnospirales	Lachnospiraceae
HC	OTU_828	0.565217391	0.000229658	Above	Bacteria	Firmicutes	Clostridia	Oscillospirales	Ruminococcaceae	Subdoligranulum	uncultured_bacterium
HC	OTU_831	0.608695652	0.00023526	Above	Bacteria	Bacteroidota	Bacteroidia	Bacteroidales	Rikenellaceae	Alistipes
HC	OTU_832	0.347826087	0.000901829	Below	Bacteria	Bacteroidota	Bacteroidia	Bacteroidales	Bacteroidaceae	Bacteroides
HC	OTU_835	0.434782609	0.000397701	Neutral	Bacteria	Bacteroidota	Bacteroidia	Bacteroidales	Bacteroidaceae	Bacteroides
HC	OTU_836	0.739130435	0.000476121	Above	Bacteria	Firmicutes	Clostridia	Lachnospirales	Lachnospiraceae	Fusicatenibacter
HC	OTU_837	0.347826087	0.000123231	Above	Bacteria	Bacteroidota	Bacteroidia	Bacteroidales	Bacteroidaceae	Bacteroides
HC	OTU_839	0.608695652	0.000128833	Above	Bacteria	Firmicutes	Clostridia	Lachnospirales	Lachnospiraceae	Blautia
HC	OTU_84	0.608695652	0.001075474	Neutral	Bacteria	Firmicutes	Clostridia	Lachnospirales	Lachnospiraceae	Lachnoclostridium
HC	OTU_85	0.782608696	0.001579602	Neutral	Bacteria	Firmicutes	Clostridia	Oscillospirales	Oscillospiraceae	Oscillibacter
HC	OTU_852	0.869565217	0.000879424	Above	Bacteria	Firmicutes	Clostridia	Lachnospirales	Lachnospiraceae	[Eubacterium]_hallii_group
HC	OTU_859	0.608695652	0.000324883	Above	Bacteria	Firmicutes	Clostridia	Oscillospirales	Ruminococcaceae	Subdoligranulum	uncultured_bacterium
HC	OTU_86	0.565217391	0.003461681	Below	Bacteria	Bacteroidota	Bacteroidia	Bacteroidales	Bacteroidaceae	Bacteroides	Bacteroides_faecis
HC	OTU_866	0.739130435	0.001618812	Neutral	Bacteria	Firmicutes	Clostridia	Oscillospirales	Ruminococcaceae	Subdoligranulum	uncultured_bacterium
HC	OTU_869	0.565217391	0.000280071	Above	Bacteria	Firmicutes	Clostridia	Lachnospirales	Lachnospiraceae	Blautia
HC	OTU_872	0.217391304	0.000106427	Neutral	Bacteria	Firmicutes	Bacilli	Lactobacillales	Streptococcaceae	Streptococcus
HC	OTU_875	0.47826087	0.000308078	Neutral	Bacteria	Bacteroidota	Bacteroidia	Bacteroidales	Bacteroidaceae	Bacteroides
HC	OTU_879	0.52173913	0.000212854	Above	Bacteria	Firmicutes	Clostridia	Lachnospirales	Lachnospiraceae	Dorea
HC	OTU_88	0.695652174	0.000851417	Neutral	Bacteria	Firmicutes	Clostridia	Monoglobales	Monoglobaceae	Monoglobus
HC	OTU_898	0.391304348	0.000330484	Neutral	Bacteria	Firmicutes	Clostridia	Lachnospirales	Lachnospiraceae	Lachnoclostridium
HC	OTU_9	0.782608696	0.010026551	Below	Bacteria	Bacteroidota	Bacteroidia	Bacteroidales	Rikenellaceae	Alistipes
HC	OTU_901	0.608695652	0.000330484	Above	Bacteria	Firmicutes	Clostridia	Oscillospirales	Ruminococcaceae	Faecalibacterium
HC	OTU_905	0.695652174	0.001232314	Neutral	Bacteria	Firmicutes	Clostridia	Oscillospirales	Ruminococcaceae	Subdoligranulum
HC	OTU_914	0.304347826	9.52E-05	Above	Bacteria	Bacteroidota	Bacteroidia	Bacteroidales	Bacteroidaceae	Bacteroides
HC	OTU_9160	0.130434783	5.60E-05	Neutral	Bacteria	Firmicutes	Clostridia	Lachnospirales	Lachnospiraceae
HC	OTU_9174	0.52173913	0.000173644	Above	Bacteria	Firmicutes	Clostridia	Lachnospirales	Lachnospiraceae	Blautia
HC	OTU_9182	0.608695652	0.000207253	Above	Bacteria	Actinobacteriota	Actinobacteria	Bifidobacteriales	Bifidobacteriaceae	Bifidobacterium
HC	OTU_92	0.739130435	0.001288328	Neutral	Bacteria	Firmicutes	Bacilli	Lactobacillales	Streptococcaceae	Streptococcus
HC	OTU_921	0.782608696	0.000504128	Above	Bacteria	Firmicutes	Clostridia	Lachnospirales	Lachnospiraceae	Blautia
HC	OTU_922	0.347826087	0.00011763	Above	Bacteria	Bacteroidota	Bacteroidia	Bacteroidales	Bacteroidaceae	Bacteroides
HC	OTU_926	0.608695652	0.000252064	Above	Bacteria	Firmicutes	Clostridia	Lachnospirales	Lachnospiraceae
HC	OTU_943	0.565217391	0.000599352	Neutral	Bacteria	Bacteroidota	Bacteroidia	Bacteroidales	Bacteroidaceae	Bacteroides
HC	OTU_945	0.173913043	2.80E-05	Neutral	Bacteria	Firmicutes	Bacilli	Lactobacillales	Streptococcaceae	Streptococcus
HC	OTU_949	0.52173913	0.000464918	Neutral	Bacteria	Bacteroidota	Bacteroidia	Bacteroidales	Bacteroidaceae	Bacteroides
HC	OTU_954	0.434782609	0.00011763	Above	Bacteria	Bacteroidota	Bacteroidia	Bacteroidales	Bacteroidaceae	Bacteroides
HC	OTU_955	0.52173913	0.000330484	Neutral	Bacteria	Actinobacteriota	Actinobacteria	Bifidobacteriales	Bifidobacteriaceae	Bifidobacterium
HC	OTU_984	0.739130435	0.002459026	Below	Bacteria	Bacteroidota	Bacteroidia	Bacteroidales	Rikenellaceae	Alistipes
HC	OTU_985	0.826086957	0.000436911	Above	Bacteria	Firmicutes	Clostridia	Oscillospirales	Ruminococcaceae	Faecalibacterium
HC	OTU_991	0.391304348	0.000128833	Above	Bacteria	Firmicutes	Clostridia	Lachnospirales	Lachnospiraceae	Anaerostipes
HC	OTU_993	0.608695652	0.000268868	Above	Bacteria	Firmicutes	Clostridia	Oscillospirales	Ruminococcaceae	Faecalibacterium
HC	OTU_998	0.347826087	0.00011763	Above	Bacteria	Bacteroidota	Bacteroidia	Bacteroidales	Bacteroidaceae	Bacteroides
MS	OTU_1	1	0.011854981	Above	Bacteria	Firmicutes	Clostridia	Oscillospirales	Ruminococcaceae	Faecalibacterium
MS	OTU_10	0.934782609	0.00561687	Neutral	Bacteria	Bacteroidota	Bacteroidia	Bacteroidales	Bacteroidaceae	Bacteroides
MS	OTU_100	0.565217391	0.001525252	Below	Bacteria	Bacteroidota	Bacteroidia	Bacteroidales	Bacteroidaceae	Bacteroides
MS	OTU_1004	0.47826087	0.000269918	Above	Bacteria	Firmicutes	Clostridia	Oscillospirales	Ruminococcaceae	Faecalibacterium
MS	OTU_101	0.586956522	0.0013196	Neutral	Bacteria	Firmicutes	Clostridia	Lachnospirales	Lachnospiraceae	Anaerostipes
MS	OTU_102	0.5	0.002493531	Below	Bacteria	Firmicutes	Clostridia	Christensenellales	Christensenellaceae	Christensenellaceae_R-7_group
MS	OTU_1028	0.717391304	0.000441295	Above	Bacteria	Firmicutes	Clostridia	Lachnospirales	Lachnospiraceae	Blautia
MS	OTU_1038	0.52173913	0.000248496	Above	Bacteria	Firmicutes	Clostridia	Lachnospirales	Lachnospiraceae	Blautia
MS	OTU_1039	0.47826087	0.000252781	Above	Bacteria	Firmicutes	Clostridia	Lachnospirales	Lachnospiraceae	Lachnospira
MS	OTU_1042	0.565217391	0.000488424	Above	Bacteria	Bacteroidota	Bacteroidia	Bacteroidales	Bacteroidaceae	Bacteroides
MS	OTU_1050	0.47826087	0.0003299	Above	Bacteria	Firmicutes	Clostridia	Oscillospirales	Ruminococcaceae	Faecalibacterium
MS	OTU_1056	0.47826087	0.000758342	Neutral	Bacteria	Firmicutes	Clostridia	Oscillospirales	Ruminococcaceae
MS	OTU_106	0.760869565	0.002035098	Neutral	Bacteria	Firmicutes	Clostridia	Oscillospirales	Ruminococcaceae	Faecalibacterium
MS	OTU_1086	0.608695652	0.000625525	Above	Bacteria	Bacteroidota	Bacteroidia	Bacteroidales	Bacteroidaceae	Bacteroides
MS	OTU_109	0.804347826	0.001216774	Above	Bacteria	Bacteroidota	Bacteroidia	Bacteroidales	Marinifilaceae	Odoribacter
MS	OTU_11	0.956521739	0.009712773	Neutral	Bacteria	Firmicutes	Clostridia	Lachnospirales	Lachnospiraceae	Fusicatenibacter
MS	OTU_1130	0.543478261	0.000239927	Above	Bacteria	Firmicutes	Clostridia	Oscillospirales	Ruminococcaceae	Subdoligranulum
MS	OTU_114	0.782608696	0.002180768	Neutral	Bacteria	Firmicutes	Clostridia	Lachnospirales	Lachnospiraceae	[Eubacterium]_eligens_group
MS	OTU_115	0.869565217	0.001375298	Above	Bacteria	Firmicutes	Clostridia	Lachnospirales	Lachnospiraceae	Dorea
MS	OTU_1166	0.456521739	0.000351322	Above	Bacteria	Firmicutes	Bacilli	Erysipelotrichales	Erysipelatoclostridiaceae	Erysipelotrichaceae_UCG-003
MS	OTU_1168	0.565217391	0.000209936	Above	Bacteria	Firmicutes	Clostridia	Oscillospirales	Ruminococcaceae	Faecalibacterium
MS	OTU_12	0.934782609	0.007669106	Neutral	Bacteria	Firmicutes	Clostridia	Lachnospirales	Lachnospiraceae	Blautia
MS	OTU_121	0.760869565	0.001143939	Above	Bacteria	Firmicutes	Clostridia	Lachnospirales	Lachnospiraceae
MS	OTU_1212	0.52173913	0.000261349	Above	Bacteria	Firmicutes	Clostridia	Lachnospirales	Lachnospiraceae
MS	OTU_122	0.695652174	0.001182499	Neutral	Bacteria	Firmicutes	Clostridia	Peptostreptococcales-Tissierellales	Peptostreptococcaceae	Intestinibacter
MS	OTU_1237	0.717391304	0.000518414	Above	Bacteria	Firmicutes	Clostridia	Lachnospirales	Lachnospiraceae	Blautia
MS	OTU_126	0.652173913	0.001568097	Neutral	Bacteria	Firmicutes	Clostridia	Oscillospirales	Ruminococcaceae	Faecalibacterium
MS	OTU_127	0.630434783	0.000993985	Neutral	Bacteria	Firmicutes	Clostridia	Lachnospirales	Lachnospiraceae
MS	OTU_1271	0.543478261	0.000317047	Above	Bacteria	Bacteroidota	Bacteroidia	Bacteroidales	Bacteroidaceae	Bacteroides
MS	OTU_1278	0.47826087	0.000651231	Neutral	Bacteria	Bacteroidota	Bacteroidia	Bacteroidales	Bacteroidaceae	Bacteroides
MS	OTU_1281	0.565217391	0.000402735	Above	Bacteria	Actinobacteriota	Actinobacteria	Bifidobacteriales	Bifidobacteriaceae	Bifidobacterium
MS	OTU_13	0.956521739	0.008431732	Neutral	Bacteria	Firmicutes	Clostridia	Oscillospirales	Ruminococcaceae	Faecalibacterium
MS	OTU_1313	0.608695652	0.00036846	Above	Bacteria	Firmicutes	Clostridia	Monoglobales	Monoglobaceae	Monoglobus
MS	OTU_132	0.543478261	0.00139672	Neutral	Bacteria	Firmicutes	Clostridia	Lachnospirales	Lachnospiraceae	Lachnospira
MS	OTU_1324	0.434782609	0.000732635	Neutral	Bacteria	Actinobacteriota	Actinobacteria	Bifidobacteriales	Bifidobacteriaceae	Bifidobacterium
MS	OTU_133	0.52173913	0.000852599	Neutral	Bacteria	Firmicutes	Clostridia	Lachnospirales	Lachnospiraceae	Lachnoclostridium
MS	OTU_1330	0.52173913	0.000809755	Neutral	Bacteria	Firmicutes	Clostridia	Lachnospirales	Lachnospiraceae
MS	OTU_138	0.695652174	0.000938287	Above	Bacteria	Firmicutes	Clostridia	Lachnospirales	Lachnospiraceae	Blautia
MS	OTU_1388	0.456521739	0.000355607	Above	Bacteria	Bacteroidota	Bacteroidia	Bacteroidales	Bacteroidaceae	Bacteroides
MS	OTU_139	0.52173913	0.000899728	Neutral	Bacteria	Firmicutes	Clostridia	Peptostreptococcales-Tissierellales	Peptostreptococcaceae	Terrisporobacter
MS	OTU_14	0.782608696	0.00676081	Below	Bacteria	Firmicutes	Clostridia	Oscillospirales	Ruminococcaceae	Subdoligranulum
MS	OTU_1412	0.52173913	0.00022279	Above	Bacteria	Firmicutes	Clostridia	Lachnospirales	Lachnospiraceae	Blautia
MS	OTU_142	0.782608696	0.001516684	Neutral	Bacteria	Firmicutes	Clostridia	Oscillospirales	Ruminococcaceae	Faecalibacterium
MS	OTU_1423	0.586956522	0.000214221	Above	Bacteria	Firmicutes	Clostridia	Oscillospirales	Ruminococcaceae	Faecalibacterium
MS	OTU_143	0.630434783	0.0009897	Neutral	Bacteria	Desulfobacterota	Desulfovibrionia	Desulfovibrionales	Desulfovibrionaceae	Bilophila
MS	OTU_144	0.52173913	0.000814039	Neutral	Bacteria	Firmicutes	Clostridia	Oscillospirales	Oscillospiraceae	UCG-002
MS	OTU_1457	0.586956522	0.000415588	Above	Bacteria	Firmicutes	Clostridia	Lachnospirales	Lachnospiraceae	Blautia
MS	OTU_1478	0.608695652	0.000419873	Above	Bacteria	Firmicutes	Bacilli	Lactobacillales	Streptococcaceae	Streptococcus
MS	OTU_149	0.565217391	0.000689791	Above	Bacteria	Firmicutes	Clostridia	Lachnospirales	Lachnospiraceae	Coprococcus
MS	OTU_15	0.434782609	0.004828538	Below	Bacteria	Bacteroidota	Bacteroidia	Bacteroidales	Prevotellaceae	Prevotellaceae_NK3B31_group
MS	OTU_1504	0.391304348	0.000128533	Above	Bacteria	Firmicutes	Clostridia	Oscillospirales	Ruminococcaceae	Faecalibacterium
MS	OTU_15062	0.434782609	0.000586965	Neutral	Bacteria	Firmicutes	Clostridia	Christensenellales	Christensenellaceae	Christensenellaceae_R-7_group
MS	OTU_151	0.630434783	0.000899728	Neutral	Bacteria	Firmicutes	Clostridia	Lachnospirales	Lachnospiraceae	Blautia
MS	OTU_153	0.5	0.000993985	Neutral	Bacteria	Firmicutes	Clostridia	Lachnospirales	Lachnospiraceae	Blautia
MS	OTU_15474	0.52173913	0.000351322	Above	Bacteria	Firmicutes	Clostridia	Lachnospirales	Lachnospiraceae	[Eubacterium]_eligens_group
MS	OTU_155	0.652173913	0.001336738	Neutral	Bacteria	Firmicutes	Clostridia	Lachnospirales	Lachnospiraceae	Agathobacter
MS	OTU_157	0.608695652	0.000762626	Above	Bacteria	Firmicutes	Clostridia	Christensenellales	Christensenellaceae	Christensenellaceae_R-7_group
MS	OTU_1570	0.456521739	0.000308478	Above	Bacteria	Bacteroidota	Bacteroidia	Bacteroidales	Tannerellaceae	Parabacteroides
MS	OTU_158	0.543478261	0.000792617	Neutral	Bacteria	Firmicutes	Clostridia	Lachnospirales	Lachnospiraceae	[Ruminococcus]_gauvreauii_group
MS	OTU_1606	0.695652174	0.000389882	Above	Bacteria	Firmicutes	Clostridia	Lachnospirales	Lachnospiraceae	Fusicatenibacter
MS	OTU_161	0.913043478	0.001473839	Above	Bacteria	Firmicutes	Clostridia	Lachnospirales	Lachnospiraceae	Anaerostipes
MS	OTU_1615	0.652173913	0.00158095	Neutral	Bacteria	Actinobacteriota	Actinobacteria	Bifidobacteriales	Bifidobacteriaceae	Bifidobacterium
MS	OTU_16193	0.5	0.000205652	Above	Bacteria	Firmicutes	Clostridia	Oscillospirales	Ruminococcaceae	Faecalibacterium
MS	OTU_16195	0.456521739	0.000218505	Above	Bacteria	Firmicutes	Clostridia	Lachnospirales	Lachnospiraceae	Blautia
MS	OTU_162	0.760869565	0.000784048	Above	Bacteria	Bacteroidota	Bacteroidia	Bacteroidales	Rikenellaceae	Alistipes
MS	OTU_1628	0.673913043	0.00242498	Below	Bacteria	Actinobacteriota	Actinobacteria	Bifidobacteriales	Bifidobacteriaceae	Bifidobacterium
MS	OTU_1633	0.52173913	0.00018423	Above	Bacteria	Firmicutes	Clostridia	Oscillospirales	Butyricicoccaceae	Butyricicoccus
MS	OTU_17	0.565217391	0.007600555	Below	Bacteria	Verrucomicrobiota	Verrucomicrobiae	Verrucomicrobiales	Akkermansiaceae	Akkermansia
MS	OTU_170	0.52173913	0.001722336	Below	Bacteria	Bacteroidota	Bacteroidia	Bacteroidales	Bacteroidaceae	Bacteroides
MS	OTU_1705	0.47826087	0.000261349	Above	Bacteria	Bacteroidota	Bacteroidia	Bacteroidales	Bacteroidaceae	Bacteroides
MS	OTU_1707	0.543478261	0.000359891	Above	Bacteria	Bacteroidota	Bacteroidia	Bacteroidales	Bacteroidaceae	Bacteroides
MS	OTU_171	0.456521739	0.000488424	Above	Bacteria	Firmicutes	Bacilli	Erysipelotrichales	Erysipelotrichaceae	Turicibacter
MS	OTU_1713	0.673913043	0.000809755	Above	Bacteria	Firmicutes	Clostridia	Oscillospirales	Ruminococcaceae	Faecalibacterium
MS	OTU_1719	0.456521739	0.000231359	Above	Bacteria	Firmicutes	Clostridia	Lachnospirales	Lachnospiraceae	Blautia
MS	OTU_173	0.630434783	0.001071104	Neutral	Bacteria	Bacteroidota	Bacteroidia	Bacteroidales	Bacteroidaceae	Bacteroides
MS	OTU_174	0.608695652	0.000809755	Neutral	Bacteria	Firmicutes	Clostridia	Lachnospirales	Lachnospiraceae	Lachnospiraceae_NK4A136_group
MS	OTU_1771	0.934782609	0.003157615	Neutral	Bacteria	Bacteroidota	Bacteroidia	Bacteroidales	Bacteroidaceae	Bacteroides
MS	OTU_178	0.456521739	0.001148224	Below	Bacteria	Firmicutes	Clostridia	Oscillospirales	Ruminococcaceae	UBA1819
MS	OTU_18	0.847826087	0.004365821	Below	Bacteria	Firmicutes	Clostridia	Oscillospirales	Ruminococcaceae	Subdoligranulum
MS	OTU_180	0.630434783	0.004228719	Below	Bacteria	Firmicutes	Clostridia	Oscillospirales	Ruminococcaceae
MS	OTU_183	0.847826087	0.001199637	Above	Bacteria	Firmicutes	Clostridia	Lachnospirales	Lachnospiraceae	Blautia
MS	OTU_184	0.5	0.000664085	Neutral	Bacteria	Firmicutes	Clostridia	Oscillospirales	Ruminococcaceae	Subdoligranulum
MS	OTU_1869	0.608695652	0.000278487	Above	Bacteria	Firmicutes	Clostridia	Lachnospirales	Lachnospiraceae	Anaerostipes
MS	OTU_19	0.891304348	0.006199551	Below	Bacteria	Actinobacteriota	Actinobacteria	Bifidobacteriales	Bifidobacteriaceae	Bifidobacterium
MS	OTU_191	0.717391304	0.000694076	Above	Bacteria	Firmicutes	Clostridia	Lachnospirales	Lachnospiraceae	Blautia
MS	OTU_1931	0.739130435	0.000762626	Above	Bacteria	Firmicutes	Clostridia	Lachnospirales	Lachnospiraceae	Blautia
MS	OTU_196	0.652173913	0.001593803	Neutral	Bacteria	Firmicutes	Clostridia	Lachnospirales	Lachnospiraceae	Lachnospiraceae_NK4A136_group
MS	OTU_1960	0.695652174	0.001666638	Neutral	Bacteria	Firmicutes	Clostridia	Lachnospirales	Lachnospiraceae	Agathobacter
MS	OTU_1964	0.630434783	0.002523521	Below	Bacteria	Firmicutes	Clostridia	Lachnospirales	Lachnospiraceae	Agathobacter
MS	OTU_197	0.565217391	0.000492708	Above	Bacteria	Firmicutes	Clostridia	Lachnospirales	Lachnospiraceae	[Eubacterium]_ventriosum_group
MS	OTU_198	0.673913043	0.001679491	Neutral	Bacteria	Actinobacteriota	Actinobacteria	Bifidobacteriales	Bifidobacteriaceae	Bifidobacterium
MS	OTU_2	0.869565217	0.015299652	Below	Bacteria	Firmicutes	Clostridia	Lachnospirales	Lachnospiraceae	Agathobacter
MS	OTU_20	0.739130435	0.006469469	Below	Bacteria	Firmicutes	Bacilli	Erysipelotrichales	Erysipelatoclostridiaceae	Erysipelotrichaceae_UCG-003
MS	OTU_2017	0.652173913	0.000398451	Above	Bacteria	Firmicutes	Clostridia	Lachnospirales	Lachnospiraceae	[Eubacterium]_hallii_group
MS	OTU_204	0.434782609	0.000672653	Neutral	Bacteria	Firmicutes	Clostridia	Oscillospirales	Oscillospiraceae	NK4A214_group
MS	OTU_2046	0.5	0.000287056	Above	Bacteria	Firmicutes	Clostridia	Lachnospirales	Lachnospiraceae
MS	OTU_205	0.543478261	0.000634094	Above	Bacteria	Firmicutes	Clostridia	Lachnospirales	Lachnospiraceae	Lachnoclostridium
MS	OTU_206	0.47826087	0.001011122	Neutral	Bacteria	Firmicutes	Clostridia	Clostridiales	Clostridiaceae	Clostridium_sensu_stricto_1
MS	OTU_207	0.934782609	0.002514953	Neutral	Bacteria	Firmicutes	Clostridia	Lachnospirales	Lachnospiraceae	Blautia
MS	OTU_208	0.47826087	0.000724066	Neutral	Bacteria	Firmicutes	Clostridia	Oscillospirales	Oscillospiraceae	UCG-002
MS	OTU_209	0.434782609	0.000942572	Neutral	Bacteria	Firmicutes	Clostridia	Oscillospirales	Oscillospiraceae	UCG-005
MS	OTU_21	0.739130435	0.006340937	Below	Bacteria	Bacteroidota	Bacteroidia	Bacteroidales	Bacteroidaceae	Bacteroides
MS	OTU_212	0.52173913	0.001203921	Neutral	Bacteria	Bacteroidota	Bacteroidia	Bacteroidales	Bacteroidaceae	Bacteroides
MS	OTU_2132	0.47826087	0.000149955	Above	Bacteria	Firmicutes	Clostridia	Lachnospirales	Lachnospiraceae
MS	OTU_215	0.456521739	0.000668369	Neutral	Bacteria	Firmicutes	Clostridia	Oscillospirales	Ruminococcaceae	Incertae_Sedis
MS	OTU_2158	0.630434783	0.000454148	Above	Bacteria	Bacteroidota	Bacteroidia	Bacteroidales	Bacteroidaceae	Bacteroides
MS	OTU_216	0.804347826	0.002412127	Neutral	Bacteria	Bacteroidota	Bacteroidia	Bacteroidales	Bacteroidaceae	Bacteroides
MS	OTU_218	0.434782609	0.00080547	Neutral	Bacteria	Firmicutes	Clostridia	Christensenellales	Christensenellaceae	Christensenellaceae_R-7_group
MS	OTU_2191	0.673913043	0.001191068	Neutral	Bacteria	Bacteroidota	Bacteroidia	Bacteroidales	Rikenellaceae	Alistipes
MS	OTU_22	0.652173913	0.003508937	Below	Bacteria	Firmicutes	Clostridia	Oscillospirales	Ruminococcaceae
MS	OTU_2201	0.608695652	0.000317047	Above	Bacteria	Firmicutes	Clostridia	Lachnospirales	Lachnospiraceae	Blautia
MS	OTU_2202	0.630434783	0.00055269	Above	Bacteria	Bacteroidota	Bacteroidia	Bacteroidales	Bacteroidaceae	Bacteroides
MS	OTU_222	0.52173913	0.000556974	Above	Bacteria	Bacteroidota	Bacteroidia	Bacteroidales	Rikenellaceae	Alistipes
MS	OTU_2262	0.5	0.000818324	Neutral	Bacteria	Firmicutes	Clostridia	Lachnospirales	Lachnospiraceae	Roseburia
MS	OTU_228	0.869565217	0.002026529	Neutral	Bacteria	Firmicutes	Clostridia	Oscillospirales	Ruminococcaceae	Faecalibacterium
MS	OTU_23	0.956521739	0.004751418	Neutral	Bacteria	Firmicutes	Bacilli	Lactobacillales	Streptococcaceae	Streptococcus
MS	OTU_2377	0.434782609	0.000162808	Above	Bacteria	Firmicutes	Clostridia	Lachnospirales	Lachnospiraceae	Blautia
MS	OTU_24	0.97826087	0.009974122	Neutral	Bacteria	Firmicutes	Clostridia	Oscillospirales	Ruminococcaceae	Faecalibacterium
MS	OTU_240	0.5	0.000749773	Neutral	Bacteria	Firmicutes	Clostridia	Oscillospirales	Oscillospiraceae	UCG-005
MS	OTU_2402	0.434782609	0.000235643	Above	Bacteria	Firmicutes	Clostridia	Lachnospirales	Lachnospiraceae	Roseburia
MS	OTU_2408	0.47826087	0.000608387	Neutral	Bacteria	Firmicutes	Clostridia	Oscillospirales	Ruminococcaceae	Ruminococcus
MS	OTU_241	0.608695652	0.001182499	Neutral	Bacteria	Firmicutes	Clostridia	Lachnospirales	Lachnospiraceae	Agathobacter
MS	OTU_246	0.673913043	0.002073658	Below	Bacteria	Actinobacteriota	Actinobacteria	Bifidobacteriales	Bifidobacteriaceae	Bifidobacterium
MS	OTU_25	0.97826087	0.004819969	Neutral	Bacteria	Firmicutes	Clostridia	Lachnospirales	Lachnospiraceae	[Eubacterium]_hallii_group
MS	OTU_2505	0.413043478	0.000137101	Above	Bacteria	Firmicutes	Clostridia	Oscillospirales	Ruminococcaceae	Faecalibacterium
MS	OTU_2510	0.456521739	0.00022279	Above	Bacteria	Firmicutes	Clostridia	Lachnospirales	Lachnospiraceae	Roseburia
MS	OTU_252	0.543478261	0.00055269	Above	Bacteria	Firmicutes	Clostridia	Lachnospirales	Lachnospiraceae
MS	OTU_2537	0.543478261	0.000347038	Above	Bacteria	Actinobacteriota	Actinobacteria	Bifidobacteriales	Bifidobacteriaceae	Bifidobacterium
MS	OTU_255	0.847826087	0.00117393	Above	Bacteria	Firmicutes	Clostridia	Lachnospirales	Lachnospiraceae	Blautia
MS	OTU_2559	0.391304348	0.00022279	Above	Bacteria	Firmicutes	Bacilli	Erysipelotrichales	Erysipelatoclostridiaceae	Erysipelotrichaceae_UCG-003
MS	OTU_257	0.52173913	0.000599818	Above	Bacteria	Firmicutes	Clostridia	Oscillospirales	Oscillospiraceae	Flavonifractor
MS	OTU_259	0.695652174	0.001122517	Neutral	Bacteria	Firmicutes	Clostridia	Oscillospirales	Ruminococcaceae	Faecalibacterium
MS	OTU_2594	0.456521739	0.000248496	Above	Bacteria	Bacteroidota	Bacteroidia	Bacteroidales	Bacteroidaceae	Bacteroides
MS	OTU_2597	0.673913043	0.000355607	Above	Bacteria	Firmicutes	Clostridia	Oscillospirales	Ruminococcaceae	Faecalibacterium
MS	OTU_26	0.608695652	0.005608301	Below	Bacteria	Bacteroidota	Bacteroidia	Bacteroidales	Bacteroidaceae	Bacteroides
MS	OTU_2603	0.847826087	0.002450686	Neutral	Bacteria	Actinobacteriota	Actinobacteria	Bifidobacteriales	Bifidobacteriaceae	Bifidobacterium
MS	OTU_262	0.413043478	0.000522699	Neutral	Bacteria	Firmicutes	Clostridia	Oscillospirales	Oscillospiraceae	UCG-003
MS	OTU_269	0.565217391	0.000394166	Above	Bacteria	Firmicutes	Clostridia	Oscillospirales	Ruminococcaceae	Faecalibacterium
MS	OTU_27	0.956521739	0.005149869	Neutral	Bacteria	Firmicutes	Clostridia	Lachnospirales	Lachnospiraceae	Blautia
MS	OTU_271	0.5	0.000544121	Above	Bacteria	Firmicutes	Clostridia	Lachnospirales	Lachnospiraceae	Agathobacter
MS	OTU_274	0.5	0.000509846	Above	Bacteria	Firmicutes	Bacilli	Lactobacillales	Streptococcaceae	Streptococcus
MS	OTU_277	0.565217391	0.000445579	Above	Bacteria	Firmicutes	Clostridia	Oscillospirales	Oscillospiraceae	uncultured
MS	OTU_284	0.434782609	0.000428442	Above	Bacteria	Firmicutes	Clostridia	Oscillospirales	Oscillospiraceae	UCG-005
MS	OTU_285	0.543478261	0.000295625	Above	Bacteria	Firmicutes	Clostridia	Lachnospirales	Lachnospiraceae	Lachnospiraceae_UCG-010
MS	OTU_286	0.717391304	0.000634094	Above	Bacteria	Firmicutes	Clostridia	Lachnospirales	Lachnospiraceae
MS	OTU_2875	0.5	0.000338469	Above	Bacteria	Firmicutes	Bacilli	Lactobacillales	Streptococcaceae	Streptococcus
MS	OTU_288	0.5	0.000634094	Neutral	Bacteria	Bacteroidota	Bacteroidia	Bacteroidales	Barnesiellaceae	uncultured
MS	OTU_290	0.760869565	0.000758342	Above	Bacteria	Firmicutes	Clostridia	Oscillospirales	Ruminococcaceae	Faecalibacterium
MS	OTU_295	0.804347826	0.000625525	Above	Bacteria	Firmicutes	Clostridia	Lachnospirales	Lachnospiraceae	Blautia
MS	OTU_2973	0.434782609	0.000681222	Neutral	Bacteria	Actinobacteriota	Actinobacteria	Bifidobacteriales	Bifidobacteriaceae	Bifidobacterium
MS	OTU_3	1	0.018795736	Neutral	Bacteria	Firmicutes	Clostridia	Lachnospirales	Lachnospiraceae	Blautia
MS	OTU_30	0.413043478	0.00224075	Below	Bacteria	Firmicutes	Clostridia	Oscillospirales	Ruminococcaceae	Faecalibacterium
MS	OTU_303	0.739130435	0.000916865	Above	Bacteria	Bacteroidota	Bacteroidia	Bacteroidales	Bacteroidaceae	Bacteroides
MS	OTU_304	0.695652174	0.001019691	Above	Bacteria	Firmicutes	Clostridia	Oscillospirales	Ruminococcaceae	Subdoligranulum
MS	OTU_306	0.652173913	0.000625525	Above	Bacteria	Firmicutes	Clostridia	Oscillospirales	Ruminococcaceae	Faecalibacterium
MS	OTU_3064	0.543478261	0.000419873	Above	Bacteria	Bacteroidota	Bacteroidia	Bacteroidales	Bacteroidaceae	Bacteroides
MS	OTU_3094	0.565217391	0.000574112	Above	Bacteria	Firmicutes	Clostridia	Oscillospirales	Ruminococcaceae	Subdoligranulum
MS	OTU_31	0.695652174	0.003963085	Below	Bacteria	Firmicutes	Clostridia	Oscillospirales	Ruminococcaceae	Ruminococcus
MS	OTU_310	0.565217391	0.001041113	Neutral	Bacteria	Firmicutes	Clostridia	Lachnospirales	Lachnospiraceae
MS	OTU_311	0.891304348	0.001589519	Above	Bacteria	Firmicutes	Clostridia	Lachnospirales	Lachnospiraceae	Fusicatenibacter
MS	OTU_312	0.608695652	0.000402735	Above	Bacteria	Firmicutes	Clostridia	Lachnospirales	Lachnospiraceae
MS	OTU_313	0.52173913	0.000261349	Above	Bacteria	Firmicutes	Clostridia	Oscillospirales	Butyricicoccaceae	Butyricicoccus
MS	OTU_315	0.52173913	0.001161077	Neutral	Bacteria	Actinobacteriota	Actinobacteria	Bifidobacteriales	Bifidobacteriaceae	Bifidobacterium
MS	OTU_3153	0.47826087	0.000389882	Above	Bacteria	Actinobacteriota	Actinobacteria	Bifidobacteriales	Bifidobacteriaceae	Bifidobacterium
MS	OTU_3187	0.5	0.000612672	Neutral	Bacteria	Bacteroidota	Bacteroidia	Bacteroidales	Bacteroidaceae	Bacteroides
MS	OTU_319	0.695652174	0.001229628	Neutral	Bacteria	Bacteroidota	Bacteroidia	Bacteroidales	Bacteroidaceae	Bacteroides
MS	OTU_3197	0.47826087	0.000274203	Above	Bacteria	Firmicutes	Clostridia	Oscillospirales	Ruminococcaceae	Subdoligranulum
MS	OTU_32	0.826086957	0.003594626	Below	Bacteria	Firmicutes	Clostridia	Lachnospirales	Lachnospiraceae	[Eubacterium]_eligens_group
MS	OTU_3261	0.434782609	0.000192799	Above	Bacteria	Firmicutes	Clostridia	Oscillospirales	Ruminococcaceae	Faecalibacterium
MS	OTU_3313	0.608695652	0.000342753	Above	Bacteria	Firmicutes	Clostridia	Lachnospirales	Lachnospiraceae	Blautia
MS	OTU_332	0.47826087	0.000646947	Neutral	Bacteria	Firmicutes	Clostridia	Oscillospirales	Ruminococcaceae	Ruminococcus
MS	OTU_34	0.913043478	0.005586879	Below	Bacteria	Firmicutes	Clostridia	Peptostreptococcales-Tissierellales	Peptostreptococcaceae	Romboutsia
MS	OTU_345	0.47826087	0.000252781	Above	Bacteria	Firmicutes	Clostridia	Lachnospirales	Lachnospiraceae
MS	OTU_348	0.456521739	0.000878305	Neutral	Bacteria	Bacteroidota	Bacteroidia	Bacteroidales	Tannerellaceae	Parabacteroides
MS	OTU_35	0.891304348	0.008200374	Below	Bacteria	Bacteroidota	Bacteroidia	Bacteroidales	Bacteroidaceae	Bacteroides
MS	OTU_351	0.586956522	0.000351322	Above	Bacteria	Firmicutes	Clostridia	Oscillospirales	Ruminococcaceae	Incertae_Sedis
MS	OTU_355	0.782608696	0.001696629	Neutral	Bacteria	Firmicutes	Clostridia	Oscillospirales	Ruminococcaceae	Faecalibacterium
MS	OTU_362	0.782608696	0.000638378	Above	Bacteria	Firmicutes	Clostridia	Lachnospirales	Lachnospiraceae	Blautia
MS	OTU_367	0.695652174	0.000689791	Above	Bacteria	Firmicutes	Clostridia	Oscillospirales	Ruminococcaceae	Faecalibacterium
MS	OTU_37	0.608695652	0.004091618	Below	Bacteria	Firmicutes	Negativicutes	Acidaminococcales	Acidaminococcaceae	Phascolarctobacterium
MS	OTU_377	0.673913043	0.000724066	Above	Bacteria	Firmicutes	Clostridia	Oscillospirales	Ruminococcaceae	Faecalibacterium
MS	OTU_38	0.869565217	0.003714589	Below	Bacteria	Firmicutes	Clostridia	Lachnospirales	Lachnospiraceae	Blautia
MS	OTU_382	0.434782609	0.000467001	Neutral	Bacteria	Bacteroidota	Bacteroidia	Bacteroidales	Tannerellaceae	Parabacteroides
MS	OTU_383	0.695652174	0.000694076	Above	Bacteria	Firmicutes	Clostridia	Lachnospirales	Lachnospiraceae	Blautia
MS	OTU_387	0.652173913	0.000424157	Above	Bacteria	Firmicutes	Clostridia	Lachnospirales	Lachnospiraceae	[Eubacterium]_hallii_group
MS	OTU_389	0.565217391	0.000681222	Above	Bacteria	Firmicutes	Clostridia	Lachnospirales	Lachnospiraceae	[Ruminococcus]_torques_group
MS	OTU_39	0.47826087	0.003076211	Below	Bacteria	Firmicutes	Negativicutes	Veillonellales-Selenomonadales	Veillonellaceae	Dialister
MS	OTU_3907	0.47826087	0.000312762	Above	Bacteria	Actinobacteriota	Actinobacteria	Bifidobacteriales	Bifidobacteriaceae	Bifidobacterium
MS	OTU_393	0.608695652	0.000788333	Above	Bacteria	Firmicutes	Clostridia	Oscillospirales	Ruminococcaceae	Subdoligranulum
MS	OTU_394	0.760869565	0.000385598	Above	Bacteria	Firmicutes	Clostridia	Lachnospirales	Lachnospiraceae	Fusicatenibacter
MS	OTU_395	0.630434783	0.001268187	Neutral	Bacteria	Firmicutes	Clostridia	Lachnospirales	Lachnospiraceae	Agathobacter
MS	OTU_399	0.434782609	0.000227074	Above	Bacteria	Actinobacteriota	Coriobacteriia	Coriobacteriales	Eggerthellaceae	Adlercreutzia
MS	OTU_4	0.760869565	0.010231187	Below	Bacteria	Bacteroidota	Bacteroidia	Bacteroidales	Bacteroidaceae	Bacteroides
MS	OTU_40	0.956521739	0.003547497	Neutral	Bacteria	Firmicutes	Clostridia	Lachnospirales	Lachnospiraceae	Anaerostipes
MS	OTU_407	0.5	0.000385598	Above	Bacteria	Bacteroidota	Bacteroidia	Bacteroidales	Rikenellaceae	Alistipes
MS	OTU_410	0.456521739	0.001456702	Below	Bacteria	Actinobacteriota	Actinobacteria	Bifidobacteriales	Bifidobacteriaceae	Bifidobacterium
MS	OTU_411	0.869565217	0.001576665	Above	Bacteria	Firmicutes	Clostridia	Lachnospirales	Lachnospiraceae	Blautia
MS	OTU_414	0.543478261	0.000364175	Above	Bacteria	Firmicutes	Clostridia	Oscillospirales	Ruminococcaceae	Subdoligranulum
MS	OTU_415	0.565217391	0.000561259	Above	Bacteria	Firmicutes	Bacilli	Lactobacillales	Streptococcaceae	Streptococcus
MS	OTU_42	0.5	0.003590341	Below	Bacteria	Proteobacteria	Gammaproteobacteria	Burkholderiales	Sutterellaceae	Sutterella
MS	OTU_426	0.434782609	0.000214221	Above	Bacteria	Firmicutes	Clostridia	Lachnospirales	Lachnospiraceae
MS	OTU_428	0.913043478	0.002065089	Above	Bacteria	Firmicutes	Clostridia	Oscillospirales	Ruminococcaceae	Faecalibacterium
MS	OTU_43	0.760869565	0.003294716	Below	Bacteria	Firmicutes	Clostridia	Lachnospirales	Lachnospiraceae	Lachnospiraceae_ND3007_group
MS	OTU_432	0.739130435	0.000912581	Above	Bacteria	Firmicutes	Clostridia	Lachnospirales	Lachnospiraceae	Blautia
MS	OTU_4341	0.434782609	0.000149955	Above	Bacteria	Firmicutes	Clostridia	Lachnospirales	Lachnospiraceae	Anaerostipes
MS	OTU_436	0.5	0.000501277	Above	Bacteria	Firmicutes	Clostridia	Lachnospirales	Lachnospiraceae	[Eubacterium]_eligens_group
MS	OTU_44	0.630434783	0.005526898	Below	Bacteria	Firmicutes	Clostridia	Clostridiales	Clostridiaceae	Clostridium_sensu_stricto_1
MS	OTU_45	0.608695652	0.008530274	Below	Bacteria	Proteobacteria	Gammaproteobacteria	Enterobacterales	Enterobacteriaceae	Escherichia-Shigella
MS	OTU_453	0.673913043	0.000586965	Above	Bacteria	Bacteroidota	Bacteroidia	Bacteroidales	Rikenellaceae	Alistipes
MS	OTU_46	0.608695652	0.003324707	Below	Bacteria	Firmicutes	Clostridia	Lachnospirales	Lachnospiraceae	Roseburia
MS	OTU_460	0.630434783	0.001096811	Neutral	Bacteria	Bacteroidota	Bacteroidia	Bacteroidales	Bacteroidaceae	Bacteroides
MS	OTU_461	0.826086957	0.001782317	Neutral	Bacteria	Actinobacteriota	Actinobacteria	Bifidobacteriales	Bifidobacteriaceae	Bifidobacterium
MS	OTU_463	0.652173913	0.001101095	Neutral	Bacteria	Actinobacteriota	Actinobacteria	Bifidobacteriales	Bifidobacteriaceae	Bifidobacterium
MS	OTU_465	0.652173913	0.000449864	Above	Bacteria	Firmicutes	Clostridia	Oscillospirales	Ruminococcaceae	Faecalibacterium
MS	OTU_466	0.543478261	0.000342753	Above	Bacteria	Firmicutes	Clostridia	Oscillospirales	Ruminococcaceae	Faecalibacterium
MS	OTU_467	0.673913043	0.000462717	Above	Bacteria	Firmicutes	Clostridia	Lachnospirales	Lachnospiraceae	Lachnospiraceae_ND3007_group
MS	OTU_4698	0.434782609	0.000132817	Above	Bacteria	Firmicutes	Clostridia	Lachnospirales	Lachnospiraceae	Fusicatenibacter
MS	OTU_47	0.695652174	0.001829446	Neutral	Bacteria	Firmicutes	Clostridia	Lachnospirales	Lachnospiraceae	Lachnospiraceae_NK4A136_group
MS	OTU_470	0.869565217	0.003843122	Below	Bacteria	Firmicutes	Clostridia	Oscillospirales	Ruminococcaceae	Faecalibacterium
MS	OTU_472	0.608695652	0.000432726	Above	Bacteria	Firmicutes	Clostridia	Lachnospirales	Lachnospiraceae	Fusicatenibacter
MS	OTU_477	0.630434783	0.000342753	Above	Bacteria	Firmicutes	Clostridia	Oscillospirales	Ruminococcaceae	Faecalibacterium
MS	OTU_483	0.52173913	0.000248496	Above	Bacteria	Firmicutes	Clostridia	Lachnospirales	Lachnospiraceae	Lachnospiraceae_UCG-004
MS	OTU_491	0.5	0.000711213	Neutral	Bacteria	Firmicutes	Bacilli	Erysipelotrichales	Erysipelatoclostridiaceae	Erysipelotrichaceae_UCG-003
MS	OTU_5	0.826086957	0.010916694	Below	Bacteria	Actinobacteriota	Actinobacteria	Bifidobacteriales	Bifidobacteriaceae	Bifidobacterium
MS	OTU_50	0.630434783	0.002540659	Below	Bacteria	Bacteroidota	Bacteroidia	Bacteroidales	Tannerellaceae	Parabacteroides
MS	OTU_502	0.543478261	0.000321331	Above	Bacteria	Firmicutes	Clostridia	Lachnospirales	Lachnospiraceae
MS	OTU_503	0.869565217	0.002412127	Neutral	Bacteria	Firmicutes	Clostridia	Oscillospirales	Ruminococcaceae	Faecalibacterium
MS	OTU_505	0.608695652	0.000951141	Neutral	Bacteria	Firmicutes	Clostridia	Lachnospirales	Lachnospiraceae
MS	OTU_51	0.804347826	0.002639201	Neutral	Bacteria	Bacteroidota	Bacteroidia	Bacteroidales	Rikenellaceae	Alistipes
MS	OTU_513	0.586956522	0.000419873	Above	Bacteria	Firmicutes	Clostridia	Oscillospirales	Ruminococcaceae	Faecalibacterium
MS	OTU_517	0.717391304	0.001563812	Neutral	Bacteria	Actinobacteriota	Actinobacteria	Bifidobacteriales	Bifidobacteriaceae	Bifidobacterium
MS	OTU_518	0.652173913	0.000655516	Above	Bacteria	Firmicutes	Clostridia	Peptostreptococcales-Tissierellales	Peptostreptococcaceae	Romboutsia
MS	OTU_519	0.456521739	0.001465271	Below	Bacteria	Actinobacteriota	Actinobacteria	Bifidobacteriales	Bifidobacteriaceae	Bifidobacterium
MS	OTU_52	0.717391304	0.002309301	Below	Bacteria	Bacteroidota	Bacteroidia	Bacteroidales	Bacteroidaceae	Bacteroides
MS	OTU_53	0.586956522	0.003568919	Below	Bacteria	Firmicutes	Clostridia	Christensenellales	Christensenellaceae	Christensenellaceae_R-7_group
MS	OTU_536	0.608695652	0.000565543	Above	Bacteria	Firmicutes	Clostridia	Peptostreptococcales-Tissierellales	Peptostreptococcaceae	Romboutsia
MS	OTU_537	0.760869565	0.001002554	Above	Bacteria	Firmicutes	Clostridia	Oscillospirales	Ruminococcaceae	Faecalibacterium
MS	OTU_54	0.913043478	0.003616048	Neutral	Bacteria	Firmicutes	Clostridia	Lachnospirales	Lachnospiraceae	[Eubacterium]_hallii_group
MS	OTU_542	0.52173913	0.000955425	Neutral	Bacteria	Bacteroidota	Bacteroidia	Bacteroidales	Bacteroidaceae	Bacteroides
MS	OTU_544	0.5	0.000162808	Above	Bacteria	Firmicutes	Clostridia	Oscillospirales	Ruminococcaceae	Faecalibacterium
MS	OTU_56	0.369565217	0.003299001	Below	Bacteria	Firmicutes	Clostridia	Oscillospirales	[Eubacterium]_coprostanoligenes_group	[Eubacterium]_coprostanoligenes_group
MS	OTU_564	0.456521739	0.00110538	Neutral	Bacteria	Bacteroidota	Bacteroidia	Bacteroidales	Barnesiellaceae	Barnesiella
MS	OTU_57	0.760869565	0.002969101	Below	Bacteria	Firmicutes	Clostridia	Lachnospirales	Lachnospiraceae	Dorea
MS	OTU_582	0.5	0.000244212	Above	Bacteria	Firmicutes	Clostridia	Lachnospirales	Lachnospiraceae	Blautia
MS	OTU_6	0.97826087	0.010231187	Neutral	Bacteria	Firmicutes	Clostridia	Oscillospirales	Ruminococcaceae	Faecalibacterium
MS	OTU_601	0.52173913	0.000261349	Above	Bacteria	Firmicutes	Clostridia	Lachnospirales	Lachnospiraceae
MS	OTU_609	0.5	0.000244212	Above	Bacteria	Firmicutes	Clostridia	Lachnospirales	Lachnospiraceae
MS	OTU_61	0.630434783	0.002309301	Below	Bacteria	Firmicutes	Clostridia	Lachnospirales	Lachnospiraceae	[Ruminococcus]_torques_group
MS	OTU_610	0.673913043	0.000531268	Above	Bacteria	Firmicutes	Clostridia	Lachnospirales	Lachnospiraceae	Blautia
MS	OTU_613	0.52173913	0.000526983	Above	Bacteria	Firmicutes	Clostridia	Lachnospirales	Lachnospiraceae
MS	OTU_62	0.565217391	0.002142208	Below	Bacteria	Actinobacteriota	Coriobacteriia	Coriobacteriales	Coriobacteriaceae	Collinsella
MS	OTU_621	0.434782609	0.00018423	Above	Bacteria	Bacteroidota	Bacteroidia	Bacteroidales	Bacteroidaceae	Bacteroides
MS	OTU_622	0.673913043	0.000784048	Above	Bacteria	Bacteroidota	Bacteroidia	Bacteroidales	Rikenellaceae	Alistipes
MS	OTU_624	0.47826087	0.000252781	Above	Bacteria	Firmicutes	Clostridia	Lachnospirales	Lachnospiraceae
MS	OTU_63	0.782608696	0.003273294	Below	Bacteria	Bacteroidota	Bacteroidia	Bacteroidales	Tannerellaceae	Parabacteroides
MS	OTU_636	0.456521739	0.000308478	Above	Bacteria	Firmicutes	Clostridia	Lachnospirales	Lachnospiraceae	Marvinbryantia
MS	OTU_64	0.5	0.002176484	Below	Bacteria	Bacteroidota	Bacteroidia	Bacteroidales	Barnesiellaceae	Barnesiella
MS	OTU_642	0.760869565	0.000886874	Above	Bacteria	Firmicutes	Bacilli	Lactobacillales	Streptococcaceae	Streptococcus
MS	OTU_660	0.565217391	0.000749773	Neutral	Bacteria	Firmicutes	Clostridia	Lachnospirales	Lachnospiraceae	Agathobacter
MS	OTU_665	0.782608696	0.000437011	Above	Bacteria	Firmicutes	Clostridia	Lachnospirales	Lachnospiraceae	Blautia
MS	OTU_668	0.5	0.000261349	Above	Bacteria	Firmicutes	Clostridia	Oscillospirales	Butyricicoccaceae	Butyricicoccus
MS	OTU_67	0.717391304	0.002369282	Below	Bacteria	Firmicutes	Clostridia	Lachnospirales	Lachnospiraceae	[Ruminococcus]_torques_group
MS	OTU_673	0.630434783	0.000295625	Above	Bacteria	Firmicutes	Clostridia	Lachnospirales	Lachnospiraceae
MS	OTU_68	0.695652174	0.002112217	Below	Bacteria	Bacteroidota	Bacteroidia	Bacteroidales	Rikenellaceae	Alistipes
MS	OTU_684	0.565217391	0.000938287	Neutral	Bacteria	Firmicutes	Clostridia	Lachnospirales	Lachnospiraceae	Agathobacter
MS	OTU_688	0.47826087	0.000261349	Above	Bacteria	Firmicutes	Clostridia	Lachnospirales	Lachnospiraceae	Blautia
MS	OTU_694	0.434782609	0.000274203	Above	Bacteria	Firmicutes	Clostridia	Oscillospirales	Ruminococcaceae	Subdoligranulum
MS	OTU_695	0.456521739	0.000231359	Above	Bacteria	Firmicutes	Clostridia	Lachnospirales	Lachnospiraceae	Blautia
MS	OTU_696	0.652173913	0.000535552	Above	Bacteria	Firmicutes	Clostridia	Lachnospirales	Lachnospiraceae	Fusicatenibacter
MS	OTU_698	0.543478261	0.000359891	Above	Bacteria	Firmicutes	Clostridia	Oscillospirales	Ruminococcaceae	Faecalibacterium
MS	OTU_7	0.97826087	0.008423163	Neutral	Bacteria	Bacteroidota	Bacteroidia	Bacteroidales	Bacteroidaceae	Bacteroides
MS	OTU_71	0.695652174	0.001469555	Neutral	Bacteria	Firmicutes	Clostridia	Lachnospirales	Lachnospiraceae	Roseburia
MS	OTU_715	0.47826087	0.000265634	Above	Bacteria	Firmicutes	Clostridia	Oscillospirales	Ruminococcaceae	Faecalibacterium
MS	OTU_72	0.52173913	0.002219328	Below	Bacteria	Bacteroidota	Bacteroidia	Bacteroidales	Bacteroidaceae	Bacteroides
MS	OTU_738	0.760869565	0.000501277	Above	Bacteria	Firmicutes	Clostridia	Lachnospirales	Lachnospiraceae	[Eubacterium]_hallii_group
MS	OTU_739	0.652173913	0.000317047	Above	Bacteria	Firmicutes	Clostridia	Oscillospirales	Ruminococcaceae	Faecalibacterium
MS	OTU_74	0.456521739	0.001191068	Below	Bacteria	Proteobacteria	Gammaproteobacteria	Burkholderiales	Sutterellaceae	Parasutterella
MS	OTU_745	0.47826087	0.000278487	Above	Bacteria	Firmicutes	Clostridia	Lachnospirales	Lachnospiraceae	Blautia
MS	OTU_76	0.652173913	0.001932272	Below	Bacteria	Firmicutes	Clostridia	Lachnospirales	Lachnospiraceae	Coprococcus
MS	OTU_764	0.565217391	0.000372744	Above	Bacteria	Firmicutes	Clostridia	Lachnospirales	Lachnospiraceae	Blautia
MS	OTU_78	0.826086957	0.001760895	Neutral	Bacteria	Firmicutes	Clostridia	Oscillospirales	Butyricicoccaceae	Butyricicoccus
MS	OTU_793	0.630434783	0.001546674	Neutral	Bacteria	Firmicutes	Clostridia	Lachnospirales	Lachnospiraceae
MS	OTU_8	0.413043478	0.010432555	Below	Bacteria	Bacteroidota	Bacteroidia	Bacteroidales	Prevotellaceae	Prevotellaceae_NK3B31_group
MS	OTU_80	0.652173913	0.002403558	Below	Bacteria	Firmicutes	Clostridia	Lachnospirales	Lachnospiraceae	Lachnospira
MS	OTU_81	0.934782609	0.003778856	Neutral	Bacteria	Bacteroidota	Bacteroidia	Bacteroidales	Bacteroidaceae	Bacteroides
MS	OTU_817	0.52173913	0.000377029	Above	Bacteria	Firmicutes	Clostridia	Lachnospirales	Lachnospiraceae	Lachnospiraceae_ND3007_group
MS	OTU_831	0.434782609	0.000158523	Above	Bacteria	Bacteroidota	Bacteroidia	Bacteroidales	Rikenellaceae	Alistipes
MS	OTU_832	0.543478261	0.001293894	Neutral	Bacteria	Bacteroidota	Bacteroidia	Bacteroidales	Bacteroidaceae	Bacteroides
MS	OTU_836	0.652173913	0.000689791	Above	Bacteria	Firmicutes	Clostridia	Lachnospirales	Lachnospiraceae	Fusicatenibacter
MS	OTU_839	0.630434783	0.000274203	Above	Bacteria	Firmicutes	Clostridia	Lachnospirales	Lachnospiraceae	Blautia
MS	OTU_84	0.652173913	0.001670923	Neutral	Bacteria	Firmicutes	Clostridia	Lachnospirales	Lachnospiraceae	Lachnoclostridium
MS	OTU_842	0.52173913	0.000775479	Neutral	Bacteria	Firmicutes	Clostridia	Lachnospirales	Lachnospiraceae
MS	OTU_85	0.913043478	0.002073658	Above	Bacteria	Firmicutes	Clostridia	Oscillospirales	Oscillospiraceae	Oscillibacter
MS	OTU_852	0.804347826	0.001088242	Above	Bacteria	Firmicutes	Clostridia	Lachnospirales	Lachnospiraceae	[Eubacterium]_hallii_group
MS	OTU_859	0.5	0.000299909	Above	Bacteria	Firmicutes	Clostridia	Oscillospirales	Ruminococcaceae	Subdoligranulum
MS	OTU_866	0.760869565	0.001739473	Neutral	Bacteria	Firmicutes	Clostridia	Oscillospirales	Ruminococcaceae	Subdoligranulum
MS	OTU_869	0.673913043	0.000437011	Above	Bacteria	Firmicutes	Clostridia	Lachnospirales	Lachnospiraceae	Blautia
MS	OTU_872	0.434782609	0.000192799	Above	Bacteria	Firmicutes	Bacilli	Lactobacillales	Streptococcaceae	Streptococcus
MS	OTU_879	0.586956522	0.000402735	Above	Bacteria	Firmicutes	Clostridia	Lachnospirales	Lachnospiraceae	Dorea
MS	OTU_88	0.913043478	0.001336738	Above	Bacteria	Firmicutes	Clostridia	Monoglobales	Monoglobaceae	Monoglobus
MS	OTU_9	0.804347826	0.00808041	Below	Bacteria	Bacteroidota	Bacteroidia	Bacteroidales	Rikenellaceae	Alistipes
MS	OTU_90	0.434782609	0.002090795	Below	Bacteria	Firmicutes	Clostridia	Christensenellales	Christensenellaceae	Christensenellaceae_R-7_group
MS	OTU_905	0.695652174	0.001345307	Neutral	Bacteria	Firmicutes	Clostridia	Oscillospirales	Ruminococcaceae	Subdoligranulum
MS	OTU_914	0.434782609	0.00080547	Neutral	Bacteria	Bacteroidota	Bacteroidia	Bacteroidales	Bacteroidaceae	Bacteroides
MS	OTU_9174	0.47826087	0.000231359	Above	Bacteria	Firmicutes	Clostridia	Lachnospirales	Lachnospiraceae	Blautia
MS	OTU_92	0.847826087	0.002656338	Neutral	Bacteria	Firmicutes	Bacilli	Lactobacillales	Streptococcaceae	Streptococcus
MS	OTU_921	0.673913043	0.000548405	Above	Bacteria	Firmicutes	Clostridia	Lachnospirales	Lachnospiraceae	Blautia
MS	OTU_926	0.565217391	0.000308478	Above	Bacteria	Firmicutes	Clostridia	Lachnospirales	Lachnospiraceae
MS	OTU_943	0.586956522	0.002009391	Below	Bacteria	Bacteroidota	Bacteroidia	Bacteroidales	Bacteroidaceae	Bacteroides
MS	OTU_949	0.47826087	0.000239927	Above	Bacteria	Bacteroidota	Bacteroidia	Bacteroidales	Bacteroidaceae	Bacteroides
MS	OTU_955	0.456521739	0.000287056	Above	Bacteria	Actinobacteriota	Actinobacteria	Bifidobacteriales	Bifidobacteriaceae	Bifidobacterium
MS	OTU_984	0.804347826	0.001876575	Neutral	Bacteria	Bacteroidota	Bacteroidia	Bacteroidales	Rikenellaceae	Alistipes
MS	OTU_985	0.47826087	0.000449864	Above	Bacteria	Firmicutes	Clostridia	Oscillospirales	Ruminococcaceae	Faecalibacterium
MS	OTU_993	0.434782609	0.000205652	Above	Bacteria	Firmicutes	Clostridia	Oscillospirales	Ruminococcaceae	Faecalibacterium
