# Supplementary material for: Mycobacterium avium subspecies paratuberculosis (MAP) infection, and its impact on gut microbiome of individuals with multiple sclerosis
Source: Sci Rep. 2024 Oct 14;14:24027. doi: 10.1038/s41598-024-74975-4 (PMC11479286; doi:10.1038/s41598-024-74975-4)
Supplement: Supplementary file 3 — Supplementary Table S2. [file 41598_2024_74975_MOESM3_ESM.csv]

Running Ids	tube_id	Sample_Used_Downstream	Disease	MAP_Status	Onset	Disease_duration	EDSS_Score	Disease_Severity	Time_Point	Subject_IDs	batch_id	profile_id	user_id	date	agreement_science	sample_affiliation	survey_version	sex	birth_year	b_month	Age	Height	Weight	BMI	Weight_Change	center_of_life	living_where	living_environment	Children	pregnant	trimester	breastfeed	Pets	pets_which	Smoker	smoking_how_much	Why did you choose to take the test?	test_why always_bowel_problems	test_why become_fitter	test_why strength_immunsystem	test_why lose_weight	test_why optimized_nutrition	test_why sometimes_bowel_problems	travel_how_often	travel_where	How would you describe your current job?	Work	Work_at_night	Sports
S14	1058215	Yes	HC	MAP+					T2	C3	25247	40934	35701	31.03.23 10:59	Yes	3	2	Female	1989	1	34.2	166	64	23.22	No	IT	small_city	coast	No	No		No	No		No				Yes			Yes		1_per_year	europe		sitting_mostly	No	Yes
S15	1046160	Yes	MS	MAP-	2006	17	4	RR	T2	P16	25040	40739	35701	20.03.23 15:48	Yes	3	2	Male	1963	2	60.1	178	80	25.24	No	IT	small_city	coast	Yes				Yes	dogs|cats	No	0_cigarettes						Yes	Yes	no_travel			no_work	No	No
S16	1046154	Yes	MS	MAP+	2005	18	4	RR	T2	P12	25099	40740	35701	23.03.23 14:37	Yes	3	2	Male	1965	8	57.6	170	60	20.8	No	IT	medium_city	countryside	No				No		No								Yes	no_travel			no_work	No	No
S17	1046162	Yes	MS	MAP+	2009	14	1	RR	T2	P17	0	40952	35701	24.03.23 14:08	Yes	3	2	Female	1983	3	39.8	157	55	22.31	weight_gain	IT	medium_city	coast	Yes	No		Yes	No		Yes	1_5_cigarettes						Yes	Yes	no_travel			standing_mostly	No	No
S195	1046089	No	MS	MAP+	2009	14	2	RR	T1	P32	0	40912	35701	24.03.23 14:05	Yes	3	2	Female	1987	9	35.2	163	60	22.58	No	IT	medium_city	coast	No	No		No	Yes	dogs|cats	No					Yes		Yes		no_travel			sitting_only	No	Yes
S199	1046919	Yes	MS	MAP-	2012	11	2	RR	T1	P20	23323	40953	35701	13.12.22 13:51	Yes	3	2	Male	1982	10	40.2	198	87	22.19	No	IT	big_city	coast	No				No		Yes	1_5_cigarettes			Yes				Yes	no_travel			standing_mostly	No	Yes
S2	1046078	Yes	MS	MAP+	2017	6	2	RR	T1	P33	23286	40914	35701	12.12.22 15:12	Yes	3	2	Male	1971	12	51	160	55	21.48	No	IT	medium_city	coast	No				No		Yes	1_5_cigarettes						Yes		no_travel			sitting_mostly	No	No
S200	1046083	Yes	HC	MAP-					T1	C14	23216	40865	35701	09.12.22 12:11	Yes	3	2	Female	1989	1	33.9	155	50	20.81	No	IT	small_city	coast	No	No		No	No		Yes	1_5_cigarettes						Yes		no_travel			no_work	No	No
S201	1046895	Yes	MS	MAP-					T1	C15	23272	40902	35701	12.12.22 11:31	Yes	3	2	Female	1991	10	31.2	165	54	19.83	No	IT	medium_city	coast	No	No		No	No		No							Yes	Yes	no_travel			standing_mostly	No	Yes
S202	1046099	Yes	MS	MAP-	1998	25	3	RR	T1	P15	23083	40737	35701	02.12.22 12:57	Yes	3	2	Female	1963	11	59.1	165	52	19	No	IT	big_city	coast	Yes	No		No	No		No							Yes	No	no_travel			sitting_only	No	No
S203	1046896	Yes	MS	MAP-	2000	23	6	SP	T1	P22	23313	40943	35701	13.12.22 11:51	Yes	3	2	Female	1954	7	68.4	160	72	28.12	No	IT	big_city	coast	Yes	No		No	No		No					Yes		Yes		no_travel			no_work	No	Yes
S206	1055617	No	MS	MAP+	2017	6	2.5	RR	T1	P10	23223	40872	35701	09.12.22 14:59	Yes	3	2	Male	1970	9	52.2	166	66	23.95	No	IT	small_city	coast	Yes				No		No							Yes	Yes	no_travel			standing_only	No	No
S207	1046171	Yes	MS	MAP+	2005	18	4	RR	T1	P12	23086	40740	35701	02.12.22 13:52	Yes	3	2	Male	1965	8	57.3	170	62	21.45	No	IT	small_city	coast	No				No		No								Yes	no_travel			no_work	No	No
S211	1046907	Yes	MS	MAP+	2019	4	6.5	SP	T1	P29	23270	40900	35701	12.12.22 11:17	Yes	3	2	Male	1983	12	39	185	92	26.88	No	IT	medium_city	coast	No				No		No			Yes			Yes	Yes		no_travel			no_work	No	No
S212	1046880	Yes	MS	MAP+	2009	14	1	RR	T1	P17	23277	40906	35701	12.12.22 12:26	Yes	3	2	Female	1983	3	39.8	167	70	25	weight_gain	IT	medium_city	coast	No	No		No	Yes	dogs|cats	Yes	1_5_cigarettes					Yes	Yes		1_per_year	europe		sitting_mostly	No	Yes
S213	1046901	Yes	HC	MAP-					T1	C11	23327	40956	35701	13.12.22 14:20	Yes	3	2	Male	1974	1	48.9	180	89	27.46	weight_loss	IT	small_city	coast	No				No		No				Yes					no_travel			sitting_only	No	No
S214	1046909	Yes	MS	MAP+	2010	13	1	RR	T1	P35	23318	40948	35701	13.12.22 12:25	Yes	3	2	Male	1988	11	34.1	170	80	27.68	weight_gain	IT	small_city	coast	No				No		No			Yes				Yes		no_travel			no_work	No	Yes
S215	1046900	Yes	HC	MAP-					T1	C12	22692	40353	35701	10.11.22 20:01	Yes	1	2	Female	1995	6	27	164	68	25.28	weight_gain	IT	medium_city	countryside	No	No		No	No		No					Yes				2_3_per_year	europe		sitting_mostly	No	No
S218	1055616	Yes	MS	MAP-	2006	17	6	SP	T1	P24	23282	40911	35701	12.12.22 13:15	Yes	3	2	Female	1965	1	57.9	150	60	26.66	weight_gain	IT	big_city	coast	Yes	No		No	No		No							Yes	Yes	no_travel			sitting_mostly	No	Yes
S223	1046878	Yes	MS	MAP-	2010	13	3.5	RR	T1	P14	23264	40895	35701	12.12.22 10:32	Yes	3	2	Male	1969	5	53.6	182	80	24.15	weight_gain	IT	medium_city	coast	Yes				Yes	dogs	Yes	1_5_cigarettes							Yes	1_per_year	europe		standing_mostly	No	No
S224	1046911	Yes	HC	MAP-					T1	C8	23309	40939	36338	13.12.22 11:37	Yes	2	2	Male	2000	9	22	170	75	25.95	No	IT	small_city	coast	No				No		No				Yes					1_per_year	europe		sitting_mostly	No	No
S225	1046903	Yes	HC	MAP+					T2	C6	23308	40938	36338	13.12.22 11:28	Yes	2	2	Female	1999	7	23	167	50	17.92	No	IT	small_city	coast	No	No		No	No		No				Yes					no_travel			standing_mostly	No	Yes
S227	1046897	Yes	MS	MAP+	2008	15	1	RR	T1	P6	23322	40952	35701	13.12.22 13:43	Yes	3	2	Female	1980	6	42.5	165	70	25.71	No	IT	small_city	coast	Yes	No		Yes	No		No							Yes	Yes	no_travel			no_work	No	Yes
S230	1055615	Yes	MS	MAP+	2012	11	6	SP	T1	P8	0	40909	35701	24.03.23 14:04	Yes	3	2	Male	1951	2	72.1	178	67	21.14	No	IT	small_city	coast	Yes				No		No					Yes			Yes	no_travel			no_work	No	No
S235	1046891	Yes	MS	MAP+	2008	15	3		T1	P36	23269	40899	35701	12.12.22 11:09	Yes	3	2	Male	1977	9	45.2	180	84	25.92	weight_gain	IT	medium_city	coast	Yes				Yes	dogs|cats	Yes	1_5_cigarettes					Yes	Yes		no_travel			standing_mostly	No	No
S236	1046910	Yes	HC	MAP-					T1	C13	23328	40957	35701	13.12.22 14:36	Yes	3	2	Female	1986	4	36.7	163	63	23.71	No	IT	medium_city	coast	No	No		No	No		No				Yes			Yes		no_travel			sitting_only	No	No
S237	1046912	Yes	HC	MAP-					T1	C9	23307	40937	36338	13.12.22 11:20	Yes	1	2	Male	1965	6	57.5	180	80	24.69	No	IT	small_city	coast	Yes				No		No				Yes					1_per_year			sitting_only	No	No
S238	1046887	No	HC	MAP+					T1	C3	23304	40934	35701	13.12.22 11:08	Yes	3	2	Female	1989	1	33.9	166	64	23.22	No	IT	small_city	coast	No	No		No	No		No							Yes		1_per_year	europe		sitting_mostly	No	Yes
S242	1055613	Yes	HC	MAP-					T2	C5	25249	40931	35701	31.03.23 11:10	Yes	3	2	Female	1963	6	59.8	150	65	28.8	No	IT	small_city	coast	Yes	No		No	Yes	dogs|cats	No							Yes	No	no_travel			standing_mostly	No	No
S247	1046884	Yes	MS	MAP-	2012	11	5	RR	T1	P26	23268	40898	35701	12.12.22 10:59	Yes	3	2	Female	1968	1	54.9	164	52	19.33	weight_gain	IT	medium_city	coast	No	No		No	Yes	dogs|small_animals|cats	No							Yes	Yes	no_travel			no_work	No	No
S248	1046886	Yes	MS	MAP-	2016	7	5.5	RR	T1	P4	23324	40954	35701	13.12.22 13:58	Yes	3	2	Male	1960	2	62.8	173	62	20.71	weight_gain	IT	medium_city	coast	Yes				Yes	dogs	No					Yes		Yes		no_travel			no_work	No	No
S249	1046904	Yes	HC	MAP+					T1	C7	23312	40942	36338	13.12.22 11:43	Yes	2	2	Male	2002	2	20	180	60	18.51	No	IT	small_city	coast	No				No		No				Yes					no_travel			sitting_only	No	No
S250	1046915	Yes	MS	MAP+	1995	28			T1	P5	23325	40955	35701	13.12.22 14:07	Yes	3	2	Female	1994	11	28	160	50	19.53	No	IT	big_city	coast	No	No		No	Yes	dogs	No							Yes	Yes	no_travel			no_work	No	No
S254	1055618	Yes	MS	MAP-	2017	6	3.5	RR	T1	P21	23320	40950	35701	13.12.22 12:53	Yes	3	2	Female	1971	11	51.1	162	79	30.1	weight_gain	IT	village	coast	Yes				No		No				Yes				Yes	no_travel			standing_mostly	No	Yes
S259	1046888	Yes	MS	MAP+	2013	10	2	RR	T1	P3	22907	40552	35701	22.11.22 10:49	Yes	3	2	Female	1987	5	35.5	163	88	33.12	weight_gain	IT	small_city	coast	No	No		No	No		No								Yes	no_travel			sitting_only	No	No
S26	1046383	Yes	MS	MAP+	2012	11	1	RR	T1	P1	25115	40953	35701	24.03.23 10:41	Yes	3	2	Male	1982	10	40.4	198	87	21.97	No	IT	big_city	coast	No				No		Yes	1_5_cigarettes						Yes		no_travel			standing_mostly	No	Yes
S260	1046916	Yes	MS	MAP-	2010	13	1.5	RR	T1	P30	23222	40871	35701	09.12.22 14:25	Yes	3	2	Female	1976	2	20	165	54	19.8	No	IT	medium_city	coast	No				No		No							Yes		no_travel			standing_mostly	No	Yes
S261	1046905	Yes	HC	MAP-					T1	C1	23301	40932	35701	13.12.22 10:55	Yes	3	2	Female	1988	10	34.2	158	48	19.22	No	IT	big_city	coast	No	No		No	Yes	dogs	No							Yes		no_travel			sitting_mostly	No	Yes
S262	1046902	Yes	HC	MAP-					T1	C5	23300	40931	35701	13.12.22 10:40	Yes	3	2	Female	1963	6	59.5	150	65	28.8	No	IT	small_city	coast	No	No		No	Yes	dogs|cats	No							Yes	Yes	no_travel			standing_mostly	No	No
S266	1046090	No	MS	MAP+	2019	4	1	RR	T2	P2	23080	40734	35701	02.12.22 12:34	Yes	3	2	Male	1970	3	52.8	169	78	27.31	No	IT	small_city	coast	Yes				Yes	dogs	Yes	1_5_cigarettes							Yes	1_per_year	europe		sitting_only	No	No
S27	1058220	Yes	HC	MAP-					T2	C13	0	40943	35701	24.03.23 14:07	Yes	3	2	Female	1986	4	36.7	163	63	23.71	No	IT	medium_city	coast	No	Yes	1st	No	No		No				Yes			Yes		no_travel			sitting_only	No	No
S271	1046898	Yes	MS	MAP+	2014	9	2	RR	T1	P9	23275	40904	35701	12.12.22 12:13	Yes	3	2	Female	1974	12	48	156	60	24.65	weight_gain	IT	village	coast	Yes	No		No	Yes	dogs|cats	No							Yes	Yes	no_travel			sitting_only	No	Yes
S272	1046913	Yes	HC	MAP-					T1	C10	23314	40944	36338	13.12.22 11:52	Yes	2	2	Female	1969	3	53.8	167	55	19.7	No	IT	small_city	coast	Yes	No		No	No		No				Yes					1_per_year	europe		sitting_only	No	No
S273	1046917	Yes	MS	MAP-			3.5	RR	T1	P25	23281	40910	35701	12.12.22 13:01	Yes	3	2	Female	1965	1	57.9	158	57	22.83	No	IT	small_city	coast	Yes	No		No	No		No							Yes	Yes	no_travel			sitting_only	No	No
S274	1046883	Yes	HC	MAP-					T1	C2	23287	40917	35701	12.12.22 15:32	Yes	3	2	Male	1960	12	62	184	90	26.58	No	IT	small_city	coast	Yes				No		No				Yes	Yes		Yes		no_travel			standing_mostly	No	Yes
S278	1054092	Yes	MS	MAP-	2010	13	6	SP	T1	P23	23285	40913	35701	12.12.22 14:53	Yes	3	2	Female	1963	9	59.2	168	62	21.9	No	IT	big_city	coast	Yes	No		No	No		No				Yes				Yes	no_travel			no_work	No	Yes
S28	1046109	Yes	MS	MAP+	1995	28			T2	P5	25100	40955	35701	23.03.23 14:52	Yes	3	2	Female	1994	11	28	160	51	19.92	No	IT	medium_city	coast	No	No		No	Yes	dogs|cats	No								Yes	no_travel			no_work	No	No
S283	1046172	Yes	MS	MAP+	2017	6	1	RR	T1	P28	23088	40742	35701	02.12.22 14:31	Yes	3	2	Female	1999	12	23	160	43	16.8	No	IT	small_city	coast	No	No		No	Yes	dogs|cats	No							Yes		no_travel			no_work	No	No
S284	1046885	Yes	MS	MAP+	2014	9	1.5	RR	T1	P19	23214	40863	35701	09.12.22 11:51	Yes	3	2	Female	1991	5	31.6	159	58	22.9	weight_gain	IT	medium_city	coast	No	No		No	Yes	dogs	No							Yes		no_travel			standing_mostly	No	No
S285	1046894	Yes	MS	MAP+	2018	5	3	RR	T1	P7	23321	40951	35701	13.12.22 13:11	Yes	3	2	Female	1983	3	39.8	157	55	22.3	weight_gain	IT	medium_city	coast	Yes	No		Yes	No		Yes	1_5_cigarettes						Yes	Yes	no_travel			standing_mostly	No	No
S286	1046892	Yes	MS	MAP-	2008	15	2	RR	T1	P13	0	40907	35701	24.03.23 14:03	Yes	3	2	Male	1977	9	45.5	180	84	25.9	weight_gain	IT	medium_city	coast	Yes				Yes	dogs	Yes	1_5_cigarettes			Yes		Yes			no_travel			standing_mostly	No	Yes
S29_1	1046881	No		MAP-	2010	13	1.5	RR	T1	P18	0	40972	35701	24.03.23 14:09	Yes	3	2	Male	1974	1	48.9	180	89	27.46	weight_loss	IT	small_city	coast	No				No		No				Yes					no_travel			sitting_only	No	No
S29_2	1046881	No		MAP-					T2	C11	0	40972	35701	24.03.23 14:09	Yes	3	2	Male	1974	1	48.9	180	87	26.9	weight_loss	IT	small_city	coast	No				No		No				Yes					no_travel			sitting_only	No	No
S3	1058213	Yes	HC	MAP-					T2	C10	25307	42487	36338	03.04.23 14:02	Yes	3	2	Female	1969	3	54.1	165	55	20	No	IT	medium_city	countryside	Yes	No		No	No		No				Yes					1_per_year	europe		sitting_only	No	No
S37	1058214	Yes	HC	MAP-					T2	C9	25306	40937	36338	03.04.23 13:55	Yes	1	2	Male	1965	6	57.8	180	80	24.69	No	IT	small_city	countryside	Yes				No		No				Yes					1_per_year	europe		sitting_only	No	No
S38	1046110	Yes	MS	MAP+	2008	15	1	RR	T2	P6	25116	40952	35701	24.03.23 10:55	Yes	3	2	Female	1980	6	42.8	165	68	25	No	IT	small_city	coast	Yes	No		No	Yes	dogs	No							Yes		no_travel			no_work	No	Yes
S4	1046392	Yes	MS	MAP-	2010	13	6	SP	T2	P23	25034	40913	35701	20.03.23 14:37	Yes	3	2	Female	1963	9	59.5	168	61	21.6	weight_loss	IT	medium_city	coast	Yes	No		No	No		No								Yes	1_per_year	europe		no_work	No	Yes
S49	1058211	Yes	HC	MAP+					T1	C6	25310	42490	36338	03.04.23 14:12	Yes	3	2	Female	1999	7	23	167	51	18.3	No	IT	small_city	coast	No	No		No	No		No				Yes					1_per_year	europe		standing_mostly	No	No
S50	1046112	Yes	MS	MAP+	2012	11	6	SP	T2	P8	25119	40949	35701	24.03.23 12:12	Yes	3	2	Male	1951	2	72.1	178	67	21.14	No	IT	small_city	coast	Yes				No		No					Yes			Yes	no_travel			no_work	No	No
S52	1046153	Yes	MS	MAP+	2018	5	2	RR	T2	P11	25121	40945	35701	24.03.23 12:36	Yes	3	2	Male	1952	11	70.3	168	65	23.03	dont_remember	IT	medium_city	coast	No				No		No					Yes			Yes	no_travel			no_work	No	No
S61	1058222	Yes	HC	MAP-					T2	C2	25250	40917	35701	31.03.23 11:19	Yes	3	2	Male	1960	12	62.2	184	88	26	No	IT	small_city	coast	Yes				Yes	dogs|cats	No				Yes			Yes		no_travel			standing_mostly	No	Yes
S62	1046081	Yes	MS	MAP+	2013	10	2	RR	T2	P3	25037	40552	35701	20.03.23 15:03	Yes	3	2	Female	1987	5	35.8	163	87	32.74	No	IT	medium_city	coast	No	No		No	No		No								Yes	no_travel			sitting_only	No	No
S64	1046080	Yes	MS	MAP+	2019	4	7	SP	T2	P2	25038	40734	35701	20.03.23 15:22	Yes	3	2	Male	1970	3	53	169	77	26.96	No	IT	medium_city	coast	No				No		No			Yes					Yes	1_per_year	europe		sitting_only	No	No
S65	1058223	Yes	HC	MAP-					T2	C4	25126	40904	35701	24.03.23 14:02	Yes	3	2	Male	1987	5	35.8	173	79	26.36	No	IT	small_city	coast	No				No		No	0_cigarettes				Yes	Yes			1_per_year	europe		sitting_only	No	No
S66	1054746	Yes	MS	MAP+	2008	15	5	RR	T2	P34	0	40992	35701	24.03.23 14:10	Yes	3	2	Female	1983	9	45.5	150	61	25.92	No	IT	medium_city	coast	Yes	No			Yes	dogs	Yes	1_5_cigarettes			Yes		Yes			no_travel			standing_mostly	No	Yes
S73	1058210	Yes	HC	MAP+					T2	C7	25311	42487	36338	03.04.23 14:22	Yes	3	2	Male	2002	2	21	180	65	20.06	No	IT	small_city	countryside	No				No		No				Yes					no_travel			sitting_only	No	No
S74	1058212	Yes	HC	MAP-					T2	C8	25308	42488	36338	03.04.23 14:06	Yes	3	2	Male	2000	9	22	170	75	25.95	No	IT	small_city	countryside	No				No		No				Yes					1_per_year	europe		sitting_mostly	No	No
S78	1058221	Yes	HC	MAP-					T2	C12	24994	40353	35701	17.03.23 11:53	Yes	1	2	Female	1995	6	27	164	66	24.5	weight_loss	IT	small_city	coast	No	No		No	No		No								Yes	no_travel			sitting_mostly	No	No
S79	1046089	Yes	MS	MAP+	2008	15	2	RR	T1	P32	0	40931	35701	24.03.23 14:06	Yes	3	2	Female	1987	9	35.2	163	60	22.58	No	IT	medium_city	coast	No	No		No	Yes	dogs|cats	No					Yes		Yes		no_travel			sitting_only	No	Yes
S85	1046164	Yes	MS	MAP+	2010	13	1	RR	T2	P35	25120	40948	35701	24.03.23 12:22	Yes	3	2	Male	1988	11	34.3	170	80	27.68	No	IT	small_city	countryside	No				No		No							Yes	Yes	no_travel			no_work	No	Yes
S86	1046390	Yes	MS	MAP-	2000	23	6	SP	T2	P22	25124	40943	35701	24.03.23 13:00	Yes	3	2	Female	1954	7	68.7	160	70	27.3	No	IT	big_city	coast	Yes	No		No	No		No							Yes		no_travel			no_work	No	Yes
S87	1046156	Yes	MS	MAP-	2008	15	2	RR	T2	P13	25256	40899	35701	31.03.23 12:51	Yes	3	2	Male	1977	9	45.5	180	83	25.6	weight_gain	IT	medium_city	coast	Yes				Yes	dogs	Yes	1_5_cigarettes			Yes		Yes			no_travel			standing_mostly	No	Yes
S88	1046385	Yes	MS	MAP-	2017	6	3.6	RR	T2	P21	25118	40950	35701	24.03.23 11:59	Yes	3	2	Female	1971	4	51.9	162	78	29.7	weight_gain	IT	small_city	coast	Yes	No		No	No		No					Yes		Yes		no_travel			standing_mostly	No	Yes
S226	1046879	Yes	MS	MAP-	2010	13	2	RR	T1	P37	23265	40896	35701	12.12.22 10:50	Yes	3	2	Male	1968	7	54.4	160	75	29.29	weight_gain	IT	small_city	coast	Yes				Yes	dogs|cats	Yes	1_5_cigarettes	No	No	No	No	Yes	No		no_travel			no_work	No	No
S5	1043609	Yes	MS	MAP+	2017	6	1	RR	T1	P38	25031	40742	35701	20.03.23 13:11	Yes	3	2	Female	1999	12	23	160	43	17	No	IT	small_city	coast	No	No		No	No	No	No	0_cigarettes	No	No	No	No	Yes	No		no_travel			no_work	No	No
[truncated: 79 more columns]
